# Supplementary material for: Enhancing disease risk gene discovery by integrating transcription factor-linked trans-variants into transcriptome-wide association analyses
Source: Nucleic Acids Res. 2024 Nov 13;53(1):gkae1035. doi: 10.1093/nar/gkae1035 (PMC11724290; doi:10.1093/nar/gkae1035)
Supplement: gkae1035_Supplemental_Files [file gkae1035_supplemental_files.zip]

Archive with 2 entries (2 files):
- Supplementary_Data_08272024.xlsx
- Supplementary_Materials_08272024.pdf
