# Supplementary material for: Enhancing disease risk gene discovery by integrating transcription factor-linked trans-variants into transcriptome-wide association analyses
Source: Nucleic Acids Res. 2024 Nov 13;53(1):gkae1035. doi: 10.1093/nar/gkae1035 (PMC11724290; doi:10.1093/nar/gkae1035)
Supplement: gkae1035_Supplemental_Files [file gkae1035_supplemental_files.zip › Supplementary_Data_08272024.xlsx]

## Sheet: Supp.Data_1
Supplementary Data 1. Data sources used in this study
1. GWAS resources
Disease	Sample size	Consortium	Link
Breast cacner	247173	BCAC	http://apps.ccge.medschl.cam.ac.uk/consortia/bcac/
Prostate cancer	140306	PRACTICAL	http://practical.icr.ac.uk/ blog/
Lung cancer	85716	TRICL-ILCCO and LC3	https://ilcco.iarc.fr/
Schizophrenia	70100	PGC	https://pgc.unc.edu/
Alzheimer's disease	22246	PGC	https://pgc.unc.edu/
Autism spectrum disorder	10263	PGC	https://pgc.unc.edu/
2. Epigenetic resources
Data	Description	Link
ChIP-seq data of transcription factors	CISTROME: The cistrome refers to "the set of cis-acting targets of a trans-acting factor on a genome-wide scale, also known as the in vivo genome-wide location of transcription factor binding-sites or histone modifications"	http://cistrome.org/
DNase I hypersensitive sites (DHSs) regions	This data contains ~3.6M DHSs regions, and we only kept “Cancer/epithelial” related DHSs regions for breast, prostate and lung cancers.	https://www.meuleman.org/research/dhsindex/
Enhancer regions	This data contains ~2M non-tissue specific enhancers regions	http://compbio.mit.edu/epimap/
Promoter regions	This data contains all CAGE peak regions downloaded from FANTOM5, and all regions within transcription start site (TSS) +/-2K for each gene	https://fantom.gsc.riken.jp/5/data/
3D genomics informed regions	Hi-C measures the frequency at which two DNA fragments physically associate in 3D space, linking chromosomal structure directly to the genomic sequence	https://4dgenome.research.chop.edu/Tables/4DGenome_HomoSapiens_hg19.txt .
		https://www.nature.com/articles/s41467-019-12079-8
Enhancer-gene linking group	The data contains EpiMap enhancers based on expression-enhancer activity correlation across 833 cell-types.	https://personal.broadinstitute.org/cboix/epimap/links/links_corr_only/.
Expression quantitative trait loci (eQTLs)	Significant variant-gene pairs (eQTLs), we included all variants to gene pairs with nominal p-value <0.05, and ensure that the variants sit within +/- 1M of the gene body;	https://www.gtexportal.org/home/datasets/)
		https://www.eqtlgen.org/cis-eqtls.html
3. Gene expression resources
Tissue type	Sample size	Consortium
Breast tissue	151	GTEx
Prostate tissue	221	GTEx
Lung tissue	515	GTEx
Brain cortex tissue	205	GTEx
Breast normal tissue	181	KOME
4. Functional annotations
Data	Link
Cancer driver genes	Downloaded from literatures PMID: 30096302 and PMID: 32015527
Gene Set Enrichment Analysis (GSEA)	http://www.gsea-msigdb.org/gsea/index.jsp
COSMIC	https://cancer.sanger.ac.uk/census
DepMap Public 21Q4	https://depmap.org/portal/
5. Tools
Name	Link
PLINK	https://zzz.bwh.harvard.edu/plink/
PEER	https://github.com/PMBio/peer/wiki/Tutorial
PUMICE	https://github.com/ckhunsr1/PUMICE/
PrediXcan	https://github.com/hakyim/PrediXcan
sTF-TWAS	https://github.com/theLongLab/TF-TWAS
	https://github.com/XingyiGuo/TF-TWAS/
transTF-TWAS	https://github.com/theLongLab/transTF-TWAS
	https://github.com/XingyiGuo/transTF-TWAS/

## Sheet: Supp.Data_2
Supplementary Data 2. Breast cancer association results for genes identified from transTF-TWAS (Left) and PUMICE (Right)
Gene	Gene name	P-value	pred_perf_r2	pred_perf_pval		Gene	P-value	pred_perf_pval
ENSG00000160886.13	LY6K	1.52648e-60	0.124362	0.0361476		ENSG00000231752	1.96104e-70	7.5119e-08
ENSG00000246477.3	AF131216.6	2.52451e-33	0.0594967	0.29144		ENSG00000251141	3.99042e-54	0.00106117
ENSG00000173715.15	C11orf80	7.95793e-33	0.108156	0.367079		ENSG00000213244	1.2393e-41	0.000212359
ENSG00000132570.14	PCBD2	3.70604e-31	0.261267	0.0650943		ENSG00000004897	1.58595e-34	0.0104837
ENSG00000166359.10	WDR88	2.91993e-30	0.0391084	0.462164		ENSG00000238083	6.5523e-30	1.30772e-91
ENSG00000251532.1	CTD-2245E15.3	1.36596e-26	0.232297	0.0250692		ENSG00000151239	8.25017e-23	0.00329924
ENSG00000172404.4	DNAJB7	1.27099e-25	0.0486876	0.427333		ENSG00000171943	8.72733e-23	5.78702e-14
ENSG00000232909.1	RP3-510O8.4	1.32074e-25	0.216077	0.3409		ENSG00000275538	6.75116e-21	2.96362e-09
ENSG00000265096.1	C1QTNF1-AS1	2.75781e-24	0.027111	0.54518		ENSG00000204334	1.76307e-19	0.000740939
ENSG00000272799.1	RP11-474N24.6	2.98621e-22	0.105369	0.332087		ENSG00000176681	5.4058e-14	1.20066e-69
ENSG00000055147.18	FAM114A2	4.40601e-21	0.0583902	0.657348		ENSG00000160049	6.04221e-13	5.35269e-05
ENSG00000162341.16	TPCN2	5.8555e-05	0.033684	0.405802		ENSG00000263096	1.91645e-11	0.0221757
ENSG00000257883.1	RP11-497G19.1	1.08562e-20	0.142818	0.374222		ENSG00000227082	2.52643e-11	4.53028e-05
ENSG00000229019.1	RP11-88I18.3	2.98149e-20	0.148544	0.2302		ENSG00000107669	6.0019e-11	0.00340753
ENSG00000127445.13	PIN1	2.3799e-19	0.247792	0.000508289		ENSG00000171357	1.07909e-10	5.78572e-12
ENSG00000066422.4	ZBTB11	3.60453e-19	0.028081	0.0324275		ENSG00000279168	5.06621e-10	5.67902e-22
ENSG00000120262.9	CCDC170	8.83296e-05	0.0196508	0.649914		ENSG00000175279	6.98703e-10	5.96268e-07
ENSG00000268401.1	CTC-344H19.4	1.21009e-18	0.190779	0.372309		ENSG00000142655	1.17464e-09	6.05846e-06
ENSG00000132740.8	IGHMBP2	4.32602e-05	0.0158993	0.104077		ENSG00000177646	1.83175e-09	7.04125e-05
ENSG00000267702.1	RP11-53B2.2	8.36738e-18	0.114017	0.00159681		ENSG00000155542	2.19759e-09	2.55129e-23
ENSG00000156515.21	HK1	1.71491e-17	0.144987	0.160777		ENSG00000280022	3.072e-09	7.49068e-37
ENSG00000242687.2	AC004893.11	1.03906e-16	0.231042	0.0233131		ENSG00000226416	5.13916e-09	2.57985e-32
ENSG00000164106.7	SCRG1	1.86665e-16	0.126333	0.535595		ENSG00000258837	7.107e-09	0.00498419
ENSG00000261019.1	RP11-111K18.2	4.51113e-16	0.214029	0.616007		ENSG00000119711	7.96784e-09	0.00629556
ENSG00000263400.6	TMEM220-AS1	6.27016e-16	0.0713403	0.362672		ENSG00000272150	3.898e-08	7.24173e-06
ENSG00000115183.14	TANC1	1.48157e-15	0.159338	0.00561543		ENSG00000172803	6.55857e-08	3.62006e-26
ENSG00000213996.12	TM6SF2	1.664e-15	0.044713	0.284874		ENSG00000130312	8.75982e-08	1.91192e-23
ENSG00000255967.1	HADHAP2	1.91819e-14	0.0467111	0.39253		ENSG00000175334	1.00427e-07	2.01633e-13
ENSG00000253570.1	RNF5P1	3.37928e-14	0.249861	0.0069449		ENSG00000203896	3.60339e-07	0.000985281
ENSG00000244363.3	RPL7P23	3.59257e-14	0.0803076	0.36291		ENSG00000212993	3.86678e-07	2.66387e-09
ENSG00000114200.9	BCHE	3.82099e-14	0.0420018	0.449072		ENSG00000117262	4.28e-07	0.000910919
ENSG00000080815.18	PSEN1	5.97325e-14	0.273575	4.46902e-05		ENSG00000225695	6.69927e-07	0.00484445
ENSG00000113231.13	PDE8B	1.22306e-13	0.283382	0.0591331		ENSG00000147439	1.64887e-06	1.49337e-07
ENSG00000143751.9	SDE2	2.06661e-13	0.332116	1.07665e-05		ENSG00000275454	1.78627e-06	0.0319581
ENSG00000168517.10	HEXIM2	2.60872e-13	0.424175	0.000283171		ENSG00000115138	1.849e-06	0.0498166
ENSG00000069956.11	MAPK6	2.65251e-13	0.3112	0.00136555		ENSG00000132763	2.15217e-06	7.85042e-06
ENSG00000143799.12	PARP1	3.17375e-13	0.141662	0.0323083		ENSG00000131471	2.253e-06	0.0466689
ENSG00000227471.8	AKR1B15	4.2518e-13	0.328475	0.00347069		ENSG00000204947	2.46156e-06	1.18617e-07
ENSG00000161328.10	LRRC56	9.14657e-13	0.209791	0.0451379		ENSG00000108788	2.948e-06	0.0427025
ENSG00000167261.13	DPEP2	9.7908e-13	0.106413	0.19804		ENSG00000214026	3.14274e-06	3.82085e-30
ENSG00000221955.10	SLC12A8	9.88241e-13	0.271835	0.00631004		ENSG00000179023	3.53509e-06	1.41103e-12
ENSG00000226445.1	XXyac-YX65C7_A.2	9.90378e-13	0.156668	0.0545122		ENSG00000081019	3.73824e-06	0.00659222
ENSG00000214517.9	PPME1	1.20368e-12	0.0380922	0.922072		ENSG00000262539	4.05131e-06	2.92755e-52
ENSG00000224114.1	RP11-343H5.4	1.46683e-12	0.100242	0.106011		ENSG00000261575	4.745e-06	2.92512e-10
ENSG00000198879.11	SFMBT2	1.87593e-12	0.222036	0.0100424		ENSG00000134240	4.95118e-06	0.0163928
ENSG00000105696.8	TMEM59L	2.71896e-12	0.202324	0.00180249		ENSG00000239653	5.21136e-06	1.12318e-10
ENSG00000172927.7	MYEOV	0.000300202	0.090349	0.206887		ENSG00000170632	5.2308e-06	2.45193e-09
ENSG00000181135.15	ZNF707	3.60475e-12	0.0609081	0.869889		ENSG00000147854	5.2904e-06	0.0346893
ENSG00000227057.9	WDR46	5.2767e-12	0.141015	0.337893		ENSG00000168092	5.88993e-06	0.00434496
ENSG00000175787.16	ZNF169	5.50745e-12	0.103573	0.328196		ENSG00000280069	5.90065e-06	0.0234106
ENSG00000126583.10	PRKCG	9.33095e-12	0.0637218	0.736265		ENSG00000260097	7.05311e-06	3.11123e-14
ENSG00000273079.5	GRIN2B	1.95675e-11	0.0523084	0.196493		ENSG00000226074	7.16e-06	0.0406162
ENSG00000156787.16	TBC1D31	2.72835e-11	0.136647	0.22581		ENSG00000160783	8.73084e-06	0.000763978
ENSG00000108244.16	KRT23	3.53729e-11	0.0771815	0.273715		ENSG00000168792	9.10031e-06	2.41234e-06
ENSG00000263503.1	MAPK8IP1P2	5.54829e-11	0.572443	4.6157e-27		ENSG00000232022	1.25008e-05	0.000873184
ENSG00000188199.10	NUTM2B	0.00060567	0.0518679	0.942457		ENSG00000120071	1.25914e-05	1.10547e-35
ENSG00000214425.7	LRRC37A4P	8.56743e-11	0.72136	4.77743e-42		ENSG00000234690	1.29766e-05	0.00130405
ENSG00000204650.14	LINC02210	8.85026e-11	0.761528	2.0129e-46		ENSG00000117481	1.4408e-05	2.41733e-07
ENSG00000225190.10	PLEKHM1	9.65997e-11	0.0457602	0.119847		ENSG00000179104	1.67482e-05	6.53307e-06
ENSG00000185829.17	ARL17A	9.69747e-11	0.150755	4.78517e-06		ENSG00000234329	1.78256e-05	6.21803e-06
ENSG00000264070.1	DND1P1	9.7647e-11	0.569094	2.88851e-27		ENSG00000254038	2.23771e-05	0.000233194
ENSG00000159387.7	IRX6	9.86298e-11	0.028776	0.356332		ENSG00000240370	2.36026e-05	5.38744e-06
ENSG00000105705.15	SUGP1	1.0183e-10	0.0447977	0.470441		ENSG00000250067	2.479e-05	1.62237e-10
ENSG00000271581.1	XXbac-BPG248L24.12	1.01892e-10	0.0990411	0.276196		ENSG00000134184	2.54562e-05	1.00326e-56
ENSG00000176681.14	LRRC37A	1.31639e-10	0.241755	4.33496e-09		ENSG00000178467	2.74606e-05	8.76267e-08
ENSG00000034510.5	TMSB10	1.37597e-10	0.260071	0.0253612		ENSG00000101017	2.88945e-05	9.25667e-07
ENSG00000262539.1	RP11-259G18.3	1.62534e-10	0.628418	5.61694e-31		ENSG00000263603	3.16226e-05	0.00170569
ENSG00000280022.1	RP11-707O23.1	1.94793e-10	0.415471	4.4036e-10		ENSG00000261652	3.40133e-05	0.000699639
ENSG00000258136.1	RP11-864J10.4	2.59993e-10	0.0749865	0.653952		ENSG00000248554	3.76516e-05	0.0370254
ENSG00000238083.7	LRRC37A2	4.72343e-10	0.614975	3.74599e-31		ENSG00000241720	4.23232e-05	8.65783e-06
ENSG00000232300.1	FAM215B	5.47991e-10	0.0367735	0.618991		ENSG00000183579	4.31646e-05	0.002485
ENSG00000163823.3	CCR1	7.63473e-10	0.148304	0.000812066		ENSG00000118655	5.31742e-05	0.000727277
ENSG00000174482.10	LINGO2	9.3212e-10	0.0712783	0.0486048		ENSG00000033867	5.5511e-05	5.72931e-07
ENSG00000136925.14	TSTD2	9.68014e-10	0.157337	0.0702878		ENSG00000247324	5.9863e-05	3.14666e-08
ENSG00000258837.1	CTD-2566J3.1	1.15678e-09	0.122913	0.00385488		ENSG00000189050	6.8978e-05	0.0399434
ENSG00000120088.14	CRHR1	1.66665e-09	0.141778	2.80972e-05		ENSG00000272031	7.8e-05	0.0111128
ENSG00000116273.5	PHF13	1.78856e-09	0.0279039	0.424283		ENSG00000159588	8.55244e-05	0.0121758
ENSG00000185896.10	LAMP1	2.15289e-09	0.0823325	0.890713		ENSG00000141699	9.428e-05	0.00406509
ENSG00000204421.2	LY6G6C	4.5987e-09	0.0675893	0.0762564		ENSG00000071967	0.000102743	1.18135e-33
ENSG00000117481.10	NSUN4	4.81932e-09	0.103113	0.0368767		ENSG00000140459	0.000106567	6.68182e-06
ENSG00000134107.4	BHLHE40	4.91111e-09	0.370845	0.000331883		ENSG00000166225	0.000110338	2.50272e-06
ENSG00000173705.8	SUSD5	5.08275e-09	0.112562	0.0880826		ENSG00000183508	0.000111416	0.00611423
ENSG00000236914.3	LINC01852	6.59216e-09	0.0427547	0.66512		ENSG00000256249	0.0001127	0.00165731
ENSG00000135441.7	BLOC1S1	1.00665e-08	0.0674886	0.900214		ENSG00000176095	0.000118967	0.00658173
ENSG00000130701.3	RBBP8NL	1.07534e-08	0.503837	1.78571e-05		ENSG00000261351	0.0001676	0.00118175
ENSG00000108379.9	WNT3	1.12167e-08	0.0493283	0.271539		ENSG00000231064	0.00017595	0.0081436
ENSG00000140323.5	DISP2	1.22884e-08	0.200218	0.0491868		ENSG00000099940	0.000178108	9.22485e-37
ENSG00000078401.6	EDN1	1.39662e-08	0.0286724	0.599874		ENSG00000137944	0.000182111	9.46179e-19
ENSG00000261575.2	RP11-259G18.1	1.47175e-08	0.2277	2.2769e-05		ENSG00000242866	0.0002004	2.38236e-09
ENSG00000214401.4	KANSL1-AS1	1.52147e-08	0.666562	5.83123e-31		ENSG00000272983	0.000202849	4.17896e-06
ENSG00000179636.14	TPPP2	1.63173e-08	0.169696	0.00205774		ENSG00000117450	0.000227116	0.000425528
ENSG00000222179.1	RN7SKP26	2.49054e-08	0.0167841	0.581125		ENSG00000165443	0.0002291	0.00176054
ENSG00000119335.16	SET	3.26815e-08	0.151442	0.100662		ENSG00000168765	0.000234791	3.97526e-30
ENSG00000142556.18	ZNF614	3.3751e-08	0.301197	0.00110342		ENSG00000100749	0.000239528	0.000344522
ENSG00000171928.13	TVP23B	3.71825e-08	0.531432	2.28596e-11		ENSG00000078114	0.0002499	0.0475213
ENSG00000124003.12	MOGAT1	4.1728e-08	0.41113	0.000398231		ENSG00000198453	0.000257811	0.0031542
ENSG00000054277.13	OPN3	4.36216e-08	0.29165	0.0544456		ENSG00000064012	0.000304628	2.2607e-35
ENSG00000179023.8	KLHDC7A	4.41506e-08	0.187579	0.00285589		ENSG00000273628	0.0003563	7.04322e-09
ENSG00000158955.10	WNT9B	4.44904e-08	0.0268791	0.765824		ENSG00000271161	0.000368768	0.00717218
ENSG00000175183.9	CSRP2	5.01703e-08	0.0982125	0.460854		ENSG00000121864	0.00037427	1.10982e-06
ENSG00000174004.5	NRROS	5.52138e-08	0.124624	0.0146914		ENSG00000135845	0.000381216	3.32234e-07
ENSG00000172819.16	RARG	5.91084e-08	0.304445	0.00114713		ENSG00000225190	0.00038542	7.59762e-06
ENSG00000262500.1	MAPK8IP1P1	6.53195e-08	0.629012	9.66656e-27		ENSG00000249388	0.0003951	0.00236963
ENSG00000267523.1	CTD-2537I9.12	7.09629e-08	0.257331	0.0152108		ENSG00000261604	0.0004105	0.011114
ENSG00000227165.7	WDR11-AS1	8.16338e-08	0.0520408	0.120029		ENSG00000108342	0.0004171	0.00706172
ENSG00000196932.11	TMEM26	8.27206e-08	0.111445	0.273121		ENSG00000224713	0.000443168	2.28796e-12
ENSG00000198732.10	SMOC1	9.71673e-08	0.191916	0.000612771		ENSG00000139514	0.000448634	0.0363422
ENSG00000183914.14	DNAH2	1.16605e-07	0.656979	2.92674e-07		ENSG00000173992	0.000449832	0.000744882
ENSG00000142619.4	PADI3	1.25138e-07	0.0578909	0.5586		ENSG00000165548	0.000480591	7.96683e-05
ENSG00000234616.8	JRK	1.55585e-07	0.0298518	0.983091		ENSG00000187961	0.00051436	5.49363e-06
ENSG00000088808.16	PPP1R13B	1.74401e-07	0.337943	0.0206791		ENSG00000230615	0.000517935	0.00710135
ENSG00000284413.1	BTBD8	1.76971e-07	0.291678	0.0699267		ENSG00000014914	0.0005378	1.90308e-07
ENSG00000125735.10	TNFSF14	1.96715e-07	0.237522	0.115694		ENSG00000122971	0.0005659	0.00112419
ENSG00000161692.17	DBF4B	0.000213583	0.0451441	0.861867		ENSG00000101444	0.0005735	0.0421233
ENSG00000149639.14	SOGA1	2.59594e-07	0.0653169	0.94639		ENSG00000271303	0.000578747	1.97038e-06
ENSG00000112031.15	MTRF1L	2.76902e-07	0.171053	0.00113867		ENSG00000205084	0.0005839	5.30016e-08
ENSG00000226808.1	LINC00840	3.55786e-07	0.136603	0.00813787		ENSG00000281641	0.000617089	0.000786563
ENSG00000279971.1	CTD-2553L13.5	3.7433e-07	0.103668	0.194733		ENSG00000227744	0.000646357	0.00182678
ENSG00000145041.15	DCAF1	4.3343e-07	0.0652787	0.506438		ENSG00000224397	0.000658257	1.5428e-10
ENSG00000165171.10	WBSCR27	5.69752e-07	0.716354	3.23215e-38		ENSG00000117407	0.000672703	0.00105868
ENSG00000257259.1	RP11-767I20.1	5.72339e-07	0.15563	0.0651045		ENSG00000166263	0.000682184	2.62202e-07
ENSG00000254862.5	RP11-159H22.2	7.30148e-07	0.0862062	0.160259		ENSG00000134108	0.000685862	0.000442184
ENSG00000136048.13	DRAM1	7.42244e-07	0.0903335	0.0305879		ENSG00000084676	0.000687081	9.93368e-07
ENSG00000099246.16	RAB18	1.06285e-06	0.401263	0.00046722		ENSG00000170271	0.000688411	0.00249529
ENSG00000260708.1	CTA-29F11.1	1.27038e-06	0.38018	2.25039e-08		ENSG00000181097	0.000702629	7.76232e-15
ENSG00000081870.11	HSPB11	1.35253e-06	0.251905	0.000582614		ENSG00000114054	0.000705485	3.1679e-05
ENSG00000050426.15	LETMD1	1.37417e-06	0.0658437	0.0999795		ENSG00000226944	0.000709518	4.1038e-05
ENSG00000145632.14	PLK2	1.48368e-06	0.251735	0.336825		ENSG00000260075	0.000768486	5.99523e-86
ENSG00000261671.1	RP11-573G6.6	1.67912e-06	0.0552173	0.991219		ENSG00000248925	0.000784171	5.88413e-05
ENSG00000125124.11	BBS2	0.00019151	0.298509	1.37593e-11		ENSG00000166881	0.000785993	0.000311892
ENSG00000197837.3	HIST4H4	2.4115e-06	0.257335	0.00262361		ENSG00000254343	0.000796787	0.00925632
ENSG00000280231.1	LA16c-380F5.3	3.11591e-06	0.157622	0.0418024		ENSG00000280128	0.000837261	2.93662e-34
ENSG00000257270.1	RP11-521B24.5	3.61629e-06	0.133804	0.0268672		ENSG00000255517	0.000858046	0.00022188
ENSG00000255650.5	FAM222A-AS1	4.22276e-06	0.174517	0.0078549		ENSG00000198825	0.000862634	8.03625e-08
ENSG00000149577.15	SIDT2	4.30624e-06	0.173238	0.269785		ENSG00000276308	0.000869087	0.0002328
ENSG00000263096.1	RP11-515O17.2	4.82897e-06	0.0441338	0.766803		ENSG00000173531	0.0008837	7.0574e-08
ENSG00000280055.1	TMEM75	5.81803e-06	0.0738125	0.274868		ENSG00000186715	0.000912863	3.33902e-59
ENSG00000255135.3	RP11-111M22.3	6.13157e-06	0.0935968	0.639095		ENSG00000163154	0.0009216	0.0195646
ENSG00000110330.8	BIRC2	8.00117e-06	0.131119	0.1262		ENSG00000184056	0.000930669	8.14261e-08
ENSG00000271579.1	RP11-116D17.3	9.89655e-06	0.0823466	0.224462		ENSG00000259539	0.000949623	3.54374e-13
ENSG00000198133.8	TMEM229B	1e-05	0.0186948	0.434603		ENSG00000138944	0.000972232	1.20119e-07
ENSG00000073969.18	NSF	1.00239e-06	0.0534178	0.188169		ENSG00000235954	0.000993247	2.15755e-08
ENSG00000151388.10	ADAMTS12	1.04053e-05	0.0295218	0.276178		ENSG00000056558	0.00101832	0.0250736
ENSG00000101391.20	CDK5RAP1	1.08832e-05	0.180929	0.714054		ENSG00000214401	0.00103241	1.41097e-103
ENSG00000114739.13	ACVR2B	1.09134e-05	0.0852777	0.933932		ENSG00000100151	0.00107419	1.39523e-06
ENSG00000272858.1	CTA-292E10.8	0.0001102	0.0569385	0.0127784		ENSG00000172638	0.00107432	0.000279735
ENSG00000188177.13	ZC3H6	1.14182e-05	0.199596	0.0649592		ENSG00000240207	0.00109113	1.96271e-08
ENSG00000226871.1	AC135178.7	1.19738e-05	0.588856	0.000852275		ENSG00000237200	0.00111533	0.0453619
ENSG00000205730.6	ITPRIPL2	1.33678e-05	0.23271	0.0776318		ENSG00000183255	0.001144	9.50464e-09
ENSG00000282728.1	PGR-AS1	1.41081e-05	0.249638	0.385183		ENSG00000174749	0.001154	0.00487674
ENSG00000189043.9	NDUFA4	1.41295e-05	0.113502	0.153371		ENSG00000231074	0.00124803	5.37656e-14
ENSG00000146733.13	PSPH	1.54872e-05	0.362553	0.0589856		ENSG00000254966	0.00125996	4.4153e-05
ENSG00000105619.13	TFPT	1.71729e-05	0.344333	0.0435406		ENSG00000263503	0.00129212	5.8593e-52
ENSG00000168765.16	GSTM4	1.75984e-05	0.251462	0.00478946		ENSG00000104450	0.00131207	4.36957e-12
ENSG00000232860.7	SMG7-AS1	1.85295e-05	0.194002	0.0254639		ENSG00000184508	0.00135462	2.24093e-06
ENSG00000177369.8	FLJ40194	1.92365e-05	0.239864	9.60394e-05		ENSG00000156509	0.001362	0.0385487
ENSG00000188807.12	TMEM201	2.13392e-05	0.0344652	0.658101		ENSG00000179021	0.001419	0.0155415
ENSG00000134184.12	GSTM1	2.24618e-05	0.241892	2.03492e-05		ENSG00000100983	0.001422	1.18132e-07
ENSG00000148926.9	ADM	2.28827e-05	0.2604	0.00842371		ENSG00000264538	0.00144698	4.27137e-11
ENSG00000214078.12	CPNE1	3.0361e-05	0.508754	4.85343e-12		ENSG00000269940	0.00147915	4.03173e-05
ENSG00000263276.1	RP11-96D1.10	3.09322e-05	0.0795712	0.21503		ENSG00000132481	0.001514	0.0484717
ENSG00000280159.1	CTD-2591A1.1	3.24077e-05	0.0700864	0.690792		ENSG00000147454	0.001528	1.71607e-07
ENSG00000101280.7	ANGPT4	3.2885e-05	0.197514	0.0417449		ENSG00000136153	0.001557	0.00120999
ENSG00000070759.16	TESK2	3.3121e-05	0.109076	0.0100438		ENSG00000225138	0.00157172	9.65837e-99
ENSG00000207304.1	SNORA8	3.37349e-05	0.144181	0.252908		ENSG00000240216	0.00161	0.00170367
ENSG00000231607.10	DLEU2	3.68294e-05	0.0506285	0.289357		ENSG00000097046	0.00163683	1.82328e-07
ENSG00000249142.1	CTD-2290P7.1	3.78142e-05	0.0549579	0.220428		ENSG00000133106	0.00163801	1.13574e-05
ENSG00000171357.5	LURAP1	3.88666e-05	0.266172	0.00995793		ENSG00000259430	0.00172689	1.28364e-11
ENSG00000131187.9	F12	4.10517e-05	0.120505	0.391352		ENSG00000173548	0.0017641	3.28054e-06
ENSG00000154025.15	SLC5A10	4.871e-05	0.0145555	0.873661		ENSG00000126088	0.00176836	9.28446e-18
ENSG00000230709.1	AC104024.1	4.871e-05	0.017125	0.653827		ENSG00000260231	0.00180068	0.00204126
ENSG00000089157.15	RPLP0	4.9975e-05	0.0580933	0.183144		ENSG00000066379	0.00182882	0.017991
ENSG00000177868.11	SVBP	5.20887e-05	0.343511	0.00181277		ENSG00000137822	0.001945	0.00377386
ENSG00000280543.1	ASAP1-IT2	5.25492e-05	0.300711	9.54663e-05		ENSG00000158528	0.00194663	0.0424438
ENSG00000231920.1	NEBL-AS1	5.298e-05	0.0270065	0.208381		ENSG00000055070	0.00207057	0.00918575
ENSG00000217455.8	AC091801.1	5.48148e-05	0.042867	0.597371		ENSG00000125124	0.00211541	7.15947e-53
ENSG00000237015.1	CTA-984G1.5	5.60889e-05	0.0232015	0.764467		ENSG00000197140	0.00214029	1.65358e-33
ENSG00000223522.1	AC093690.1	5.77047e-05	0.083722	0.124021		ENSG00000233232	0.00221889	8.80236e-06
ENSG00000275552.1	CH17-302M23.1	5.79601e-05	0.165419	0.00229039		ENSG00000171916	0.00224984	1.43252e-05
ENSG00000213366.12	GSTM2	5.86138e-05	0.0981905	0.384222		ENSG00000163945	0.00226156	1.15623e-33
ENSG00000233175.2	CTD-2020K17.3	6.29179e-05	0.0237361	0.926715		ENSG00000277494	0.002285	5.37901e-11
ENSG00000242571.1	RPL21P11	6.30328e-05	0.108622	0.275852		ENSG00000236935	0.00229663	3.20028e-05
ENSG00000009724.16	MASP2	6.59597e-05	0.169951	0.000906366		ENSG00000165730	0.00230896	0.00541761
ENSG00000063322.13	MED29	6.68634e-05	0.0316353	0.464651		ENSG00000274987	0.00233618	0.0129131
ENSG00000116962.14	NID1	6.9882e-05	0.209026	0.000447657		ENSG00000258831	0.00237862	4.27524e-05
ENSG00000100271.16	TTLL1	8.10251e-05	0.064798	0.147336		ENSG00000226835	0.002434	0.0166391
ENSG00000178105.9	DDX10	8.30458e-05	0.0442214	0.489331		ENSG00000241370	0.002443	8.09851e-05
ENSG00000137968.16	SLC44A5	8.40057e-05	0.186857	0.0165415		ENSG00000163466	0.0024931	1.74567e-08
ENSG00000204540.10	PSORS1C1	8.62875e-05	0.286715	6.78921e-08		ENSG00000230847	0.00249568	7.02266e-92
ENSG00000169903.6	TM4SF4	8.85349e-05	0.40543	3.47275e-06		ENSG00000269925	0.00252722	0.00355255
ENSG00000112303.13	VNN2	9.00553e-05	0.256692	0.00185938		ENSG00000182873	0.00252762	1.05979e-07
ENSG00000130958.11	SLC35D2	9.08261e-05	0.191559	0.416559		ENSG00000177721	0.00253176	1.59134e-06
ENSG00000188827.10	SLX4	9.14922e-05	0.105963	0.941453		ENSG00000239642	0.002673	0.0139642
ENSG00000260413.1	RP11-231C14.6	9.47576e-05	0.0893595	0.889569		ENSG00000188002	0.00268141	2.48364e-44
ENSG00000144821.9	MYH15	9.58539e-05	0.214543	0.00834516		ENSG00000008952	0.00268456	0.00912449
ENSG00000073060.15	SCARB1	9.73188e-05	0.249379	0.237008		ENSG00000251022	0.00270643	7.55598e-06
ENSG00000116874.11	WARS2	9.965e-05	0.0386167	0.319419		ENSG00000173156	0.00274443	7.8276e-09
ENSG00000137312.14	FLOT1	0.000101044	0.275047	3.74753e-08		ENSG00000230487	0.00277246	1.75054e-19
ENSG00000240687.1	RP11-521D12.1	0.000105503	0.155082	6.70255e-05		ENSG00000126746	0.002797	1.65557e-06
ENSG00000146250.6	PRSS35	0.0001082	0.0212078	0.454116		ENSG00000237276	0.002859	2.08702e-10
ENSG00000226855.1	RPSAP17	0.000110435	0.17393	0.61153		ENSG00000176054	0.00290228	3.14598e-10
ENSG00000234329.1	RP11-767N6.2	0.000110876	0.0795679	0.252955		ENSG00000145506	0.00292421	0.0162257
ENSG00000276728.1	AC142472.6	0.000119306	0.170426	0.0462017		ENSG00000181135	0.00296857	0.000808739
ENSG00000261320.1	RP11-297D21.2	0.000120882	0.103581	0.436009		ENSG00000196275	0.00297211	1.30271e-57
ENSG00000213315.5	CTD-3035D6.1	0.000121225	0.0640394	0.191113		ENSG00000182004	0.002991	7.94929e-05
ENSG00000077549.17	CAPZB	0.000125836	0.0634613	0.782477		ENSG00000280079	0.00303028	0.000257192
ENSG00000221923.8	ZNF880	0.000131444	0.0595273	0.251415		ENSG00000198400	0.00303678	0.000235572
ENSG00000100083.18	GGA1	0.0001329	0.0425738	0.788565		ENSG00000168152	0.00312323	0.0166952
ENSG00000233860.1	RP11-359D14.2	0.000142607	0.30299	0.0425834		ENSG00000272858	0.00325638	1.64333e-08
ENSG00000223528.7	RP11-223P11.3	0.000145585	0.245551	0.000430364		ENSG00000179010	0.00329369	0.000167132
ENSG00000153093.18	ACOXL	0.000146327	0.0394021	0.200848		ENSG00000070759	0.00333747	0.013398
ENSG00000174456.13	C12orf76	0.000148301	0.0326049	0.903024		ENSG00000140265	0.00341288	6.55471e-14
ENSG00000177932.6	ZNF354C	0.000152296	0.0771357	0.844216		ENSG00000250155	0.003453	2.01697e-11
ENSG00000204536.13	CCHCR1	0.000156195	0.0567067	0.0988732		ENSG00000157107	0.00345307	5.9053e-06
ENSG00000166886.12	NAB2	0.000159595	0.0210203	0.932448		ENSG00000280083	0.00356564	1.2235e-13
ENSG00000206838.1	SNORA5A	0.000164264	0.212068	0.00045696		ENSG00000198945	0.00356588	1.43943e-22
ENSG00000273796.1	LL21NC02-21A1.1	0.000170543	0.0443287	0.137073		ENSG00000101213	0.00358503	0.0312857
ENSG00000204622.11	HLA-J	0.000171059	0.140201	0.00167536		ENSG00000258571	0.00370021	0.00171397
ENSG00000240160.3	RN7SL263P	0.000179423	0.052693	0.807478		ENSG00000127957	0.00376045	5.15837e-17
ENSG00000166037.10	CEP57	0.000180165	0.220933	1.6641e-08		ENSG00000243480	0.00379155	8.31894e-05
ENSG00000172197.10	MBOAT1	0.000191024	0.207353	0.0730741		ENSG00000246582	0.00385685	2.8777e-10
ENSG00000119328.11	FAM206A	0.000195174	0.170687	0.00845065		ENSG00000251450	0.00385784	1.18334e-09
ENSG00000267708.1	RP11-147L13.7	0.000200336	0.0440649	0.6317		ENSG00000196365	0.003873	1.38691e-12
ENSG00000040531.14	CTNS	0.000211044	0.282451	0.00011966		ENSG00000134250	0.00391786	0.00535461
ENSG00000197771.12	MCMBP	0.000211803	0.0772533	0.590285		ENSG00000077454	0.00393028	2.67918e-08
ENSG00000266680.1	RP5-1148A21.3	0.000215495	0.080571	0.787966		ENSG00000127995	0.003936	6.50961e-05
ENSG00000153094.22	BCL2L11	0.000222585	0.0978376	0.00145349		ENSG00000202337	0.00393606	0.000579327
ENSG00000232882.1	PHKA1P1	0.000224928	0.0623879	0.0886107		ENSG00000090432	0.00396624	9.6157e-16
ENSG00000154874.15	CCDC144B	0.000233757	0.0325655	0.43443		ENSG00000146109	0.00418556	0.00029597
ENSG00000076108.11	BAZ2A	0.000235364	0.0324089	0.641778		ENSG00000091542	0.00418946	2.46171e-08
ENSG00000203801.8	LINC00222	0.000235617	0.159834	0.0191387		ENSG00000093072	0.00425344	7.79893e-65
ENSG00000078804.12	TP53INP2	0.000242547	0.127468	0.0628679		ENSG00000234465	0.00425489	2.05352e-22
ENSG00000162704.15	ARPC5	0.000243879	0.412279	5.9271e-08		ENSG00000141524	0.00428147	0.00405737
ENSG00000091542.8	ALKBH5	0.000250704	0.0548559	0.475162		ENSG00000131732	0.00439454	0.00186412
ENSG00000065154.11	OAT	0.000257438	0.207818	0.107934		ENSG00000141569	0.00441827	2.03733e-06
ENSG00000154856.12	APCDD1	0.000264149	0.068644	0.193814		ENSG00000274080	0.00446318	0.000637124
ENSG00000183527.11	PSMG1	0.000270767	0.251152	9.90657e-07		ENSG00000272823	0.00453437	2.28228e-40
ENSG00000167460.14	TPM4	0.00027465	0.069697	0.242968		ENSG00000043514	0.00456045	4.04105e-09
ENSG00000272941.1	RP11-134L10.1	0.000275558	0.412881	0.000405068		ENSG00000232869	0.004569	0.0322412
ENSG00000224660.1	SH3BP5-AS1	0.0002764	0.0137451	0.8884		ENSG00000081665	0.00474671	1.00127e-09
ENSG00000083307.10	GRHL2	0.000279593	0.118599	0.0750913		ENSG00000272347	0.00477787	0.00657599
ENSG00000263142.5	LRRC37A17P	0.000283832	0.050944	0.597067		ENSG00000072121	0.00489183	0.034873
ENSG00000261646.1	RP11-489G11.3	0.000299077	0.08263	0.676968		ENSG00000268621	0.00489799	6.91966e-05
ENSG00000100106.19	TRIOBP	0.000305802	0.162833	0.000241819		ENSG00000274414	0.00498367	6.21323e-05
ENSG00000100124.14	ANKRD54	0.0003067	0.0178933	0.459155		ENSG00000259065	0.00505757	3.73582e-70
ENSG00000083720.12	OXCT1	0.00032864	0.0227928	0.887226		ENSG00000204650	0.00506811	1.83588e-65
ENSG00000124194.16	GDAP1L1	0.00033132	0.179732	0.0309359		ENSG00000168255	0.00507263	4.19771e-39
ENSG00000243232.4	PCDHAC2	0.000334117	0.0725665	0.733045		ENSG00000142937	0.00509336	1.14e-08
ENSG00000182154.7	MRPL41	0.000335122	0.317167	2.08859e-05		ENSG00000259416	0.00515214	8.40763e-12
ENSG00000131473.16	ACLY	0.0003412	0.0237669	0.32964		ENSG00000161912	0.005201	3.68135e-23
ENSG00000182934.11	SRPRA	0.000341487	0.126956	0.392427		ENSG00000138378	0.00520501	3.50497e-15
ENSG00000255191.1	RP11-626H12.1	0.000352209	0.0893617	0.0892389		ENSG00000134201	0.00522387	1.34833e-43
ENSG00000169194.9	IL13	0.000161185	0.0317712	0.201315		ENSG00000261172	0.00524748	1.61591e-66
ENSG00000164398.12	ACSL6	0.0003561	0.0441162	0.0746445		ENSG00000258476	0.00527392	0.048294
ENSG00000234290.2	AC116366.6	0.000127993	0.0193206	0.749936		ENSG00000258303	0.00533963	9.25187e-05
ENSG00000113522.13	RAD50	0.0003561	0.0301826	0.169148		ENSG00000136167	0.005364	0.00360659
ENSG00000144021.2	CIAO1	0.000364901	0.221697	0.370505		ENSG00000167543	0.005491	1.05371e-06
ENSG00000175893.11	ZDHHC21	0.000371913	0.0612787	0.729729		ENSG00000259592	0.00551889	0.000865468
ENSG00000164619.8	BMPER	0.000384644	0.191762	0.00840018		ENSG00000243819	0.00552497	2.60745e-11
ENSG00000236008.1	LINC01814	0.0003861	0.0875797	0.00720305		ENSG00000126860	0.00556444	0.00381914
ENSG00000102786.14	INTS6	0.000392682	0.0666128	0.102224		ENSG00000160551	0.005611	0.000520739
ENSG00000228737.2	AC008781.7	0.000392874	0.171695	0.463044		ENSG00000227963	0.00562444	0.0231579
ENSG00000259915.2	RP11-410E4.1	0.000404381	0.181647	0.0370598		ENSG00000087365	0.00562909	2.7363e-06
ENSG00000184669.7	OR7E14P	0.000405134	0.0524966	0.983825		ENSG00000105755	0.00576118	4.03608e-06
ENSG00000125966.9	MMP24	0.000419972	0.0507636	0.936609		ENSG00000139344	0.00582914	1.23741e-13
ENSG00000267011.5	CTB-50L17.16	0.000421247	0.0233257	0.555872		ENSG00000198830	0.0060073	0.000645105
ENSG00000204538.3	PSORS1C2	0.000422613	0.285543	1.29002e-06		ENSG00000233122	0.00603856	0.0413105
ENSG00000087245.12	MMP2	0.000428314	0.125068	0.0450154		ENSG00000230042	0.0061017	1.12709e-05
ENSG00000139133.6	ALG10	0.000431863	0.255508	0.00487075		ENSG00000263345	0.00612746	0.0485606
ENSG00000230896.1	RP11-767N6.7	0.000450534	0.178656	0.103386		ENSG00000151465	0.00613663	0.0489333
ENSG00000262879.5	RP11-156P1.3	0.000457324	0.0705994	0.140191		ENSG00000177352	0.00616513	4.75273e-07
ENSG00000181847.11	TIGIT	0.000460172	0.0380256	0.689983		ENSG00000182687	0.006216	0.000694882
ENSG00000204632.11	HLA-G	0.000464271	0.145977	0.0036469		ENSG00000086015	0.00622978	0.00041699
ENSG00000141956.13	PRDM15	0.000468112	0.1943	0.00539588		ENSG00000011566	0.006234	0.00186846
ENSG00000177570.13	SAMD12	0.000478066	0.0266752	0.226997		ENSG00000231312	0.006234	0.00153092
ENSG00000120071.13	KANSL1	0.000497625	0.072191	0.109752		ENSG00000168952	0.00626	0.00295816
ENSG00000232150.3	ST13P4	0.000504512	0.082271	0.0571211		ENSG00000187010	0.00626632	7.04261e-61
ENSG00000272180.1	RP11-481J13.1	0.000530369	0.13812	0.225757		ENSG00000138964	0.00631527	3.06454e-07
ENSG00000147570.9	DNAJC5B	0.000532377	0.104269	0.59454		ENSG00000127589	0.00643233	0.0261383
ENSG00000276846.1	CTD-3220F14.3	0.000533468	0.0303845	0.6412		ENSG00000279088	0.00658784	0.000378704
ENSG00000272812.1	RP5-855D21.3	0.000538343	0.0450641	0.560429		ENSG00000178252	0.00659848	1.21517e-33
ENSG00000115756.12	HPCAL1	0.000538939	0.282027	0.103181		ENSG00000237624	0.00660441	1.11538e-17
ENSG00000225868.7	AC016582.2	0.000548097	0.0679406	0.576599		ENSG00000103249	0.00662101	3.13488e-11
ENSG00000184115.17	RP13-1039J1.2	0.000557582	0.0375957	0.539572		ENSG00000116288	0.00667735	0.000420114
ENSG00000267672.1	CTD-2293H3.1	0.000587152	0.0340867	0.287056		ENSG00000224468	0.00668097	0.000345695
ENSG00000205363.5	C15orf59	0.000597707	0.18401	0.0138809		ENSG00000243970	0.00672751	0.00552359
ENSG00000234031.1	RPS3AP44	0.000600365	0.0843867	0.0513668		ENSG00000125445	0.00674962	1.27579e-17
ENSG00000171848.13	RRM2	0.000616253	0.126861	0.0336114		ENSG00000147684	0.00678887	0.00467402
ENSG00000169032.9	MAP2K1	0.000623918	0.0322537	0.613666		ENSG00000090661	0.00687472	1.6775e-13
ENSG00000143512.12	HHIPL2	0.00063255	0.0307827	0.762784		ENSG00000265136	0.00690639	0.0108244
ENSG00000267640.6	CTD-2554C21.2	0.0006362	0.0156015	0.12072		ENSG00000103707	0.00693667	0.0267775
ENSG00000183579.15	ZNRF3	0.000664959	0.0998018	0.0511939		ENSG00000182511	0.00697342	0.00549321
ENSG00000131437.15	KIF3A	1.28537e-07	0.022158	0.923592		ENSG00000165379	0.00699797	0.00647384
ENSG00000253671.1	RP11-806O11.1	0.000681127	0.139914	0.00315496		ENSG00000232450	0.00709421	1.05762e-06
ENSG00000198648.10	STK39	0.00068864	0.0576728	0.351439		ENSG00000178184	0.007142	0.00886132
ENSG00000138074.14	SLC5A6	0.000689316	0.0863149	0.249046		ENSG00000010072	0.007201	0.000972259
ENSG00000014216.15	CAPN1	0.000694104	0.0744513	0.358029		ENSG00000066136	0.00734174	0.00169875
ENSG00000174292.12	TNK1	0.000707841	0.0321274	0.823132		ENSG00000143971	0.007515	0.00469686
ENSG00000049130.14	KITLG	0.000709329	0.480688	0.000860731		ENSG00000099810	0.0075644	1.01668e-12
ENSG00000166025.17	AMOTL1	0.0007108	0.0155764	0.117172		ENSG00000237887	0.00757	0.00111873
ENSG00000273018.5	CTD-2303H24.2	0.000717605	0.0443879	0.508098		ENSG00000205583	0.0076014	1.1337e-30
ENSG00000133103.16	COG6	0.00072892	0.0227806	0.750298		ENSG00000132781	0.00761456	0.0342202
ENSG00000281912.1	LINC01144	0.000754447	0.0578146	0.224431		ENSG00000126091	0.00778345	0.000155384
ENSG00000276775.1	IGHV4-4	0.000765667	0.0689297	0.601895		ENSG00000197780	0.00783124	0.000466627
ENSG00000132763.14	MMACHC	0.000767959	0.0861735	0.38301		ENSG00000170260	0.00830246	0.00197997
ENSG00000092820.17	EZR	0.000790313	0.0486588	0.808547		ENSG00000229447	0.00842938	0.0105131
ENSG00000089234.15	BRAP	0.000808056	0.136388	0.0197324		ENSG00000172244	0.00852501	4.41115e-05
ENSG00000236194.3	AC003104.1	0.000846211	0.129209	0.920171		ENSG00000198393	0.008527	0.0227158
ENSG00000153406.13	NMRAL1	0.000849958	0.25865	0.00143439		ENSG00000180611	0.008543	0.0227643
ENSG00000164924.17	YWHAZ	0.000876	0.0659752	0.0337935		ENSG00000213996	0.008584	1.95496e-08
ENSG00000168010.10	ATG16L2	0.000898035	0.531623	8.65712e-09		ENSG00000272950	0.00869917	4.05804e-28
ENSG00000135392.15	DNAJC14	0.0009026	0.0245822	0.410892		ENSG00000262147	0.008718	0.00386682
ENSG00000139579.12	NABP2	0.0009026	0.0234273	0.716329		ENSG00000121716	0.00877163	3.78323e-52
ENSG00000106785.14	TRIM14	0.000905803	0.0807842	0.0322962		ENSG00000226822	0.00892622	6.91354e-10
ENSG00000233006.6	AC034220.3	0.000945241	0.0772282	0.0391665		ENSG00000188672	0.00899284	1.7942e-19
ENSG00000145864.12	GABRB2	0.000961358	0.18155	0.0917607		ENSG00000186468	0.00899957	4.42589e-28
ENSG00000227113.2	RP11-460N20.4	0.000979723	0.359367	3.61397e-13		ENSG00000279137	0.0090219	6.8915e-05
ENSG00000182103.4	FAM181B	0.000999764	0.189288	0.000142121		ENSG00000108352	0.00910573	0.000103127
ENSG00000216906.2	RP11-350J20.9	0.00103065	0.319739	0.000111364		ENSG00000146411	0.00914139	0.00835858
ENSG00000188100.8	FAM25A	0.00104617	0.0512875	0.662546		ENSG00000112996	0.00916128	0.000136328
ENSG00000188483.7	IER5L	0.001063	0.0915788	0.00116197		ENSG00000176293	0.00921815	1.05834e-15
ENSG00000091732.15	ZC3HC1	0.00109962	0.0574237	0.428072		ENSG00000088808	0.00923488	0.023877
ENSG00000229677.1	RP11-383F6.1	0.00111703	0.154358	0.206063		ENSG00000277351	0.009275	1.5091e-10
ENSG00000272360.1	RP11-359I18.5	0.0011211	0.0540068	0.556367		ENSG00000156603	0.00929139	1.1561e-12
ENSG00000009413.15	REV3L	0.00112137	0.0682257	0.429066		ENSG00000104969	0.00934533	0.0269826
ENSG00000279862.1	RP11-423E7.2	0.001125	0.016756	0.878199		ENSG00000228340	0.00950479	2.60785e-09
ENSG00000275371.1	RP11-455F5.6	0.0011649	0.0846987	0.942629		ENSG00000037637	0.00950939	0.000400676
ENSG00000172331.11	BPGM	0.001168	0.0280233	0.693444		ENSG00000159596	0.00952238	0.00760319
ENSG00000176623.11	RMDN1	0.00117516	0.0631704	0.0572353		ENSG00000166924	0.009653	2.00292e-05
ENSG00000100246.12	DNAL4	0.00118175	0.239342	0.0120257		ENSG00000108823	0.00969479	3.05421e-17
ENSG00000215041.9	NEURL4	0.00118296	0.0177646	0.535536		ENSG00000124939	0.00973882	8.90259e-07
ENSG00000121350.15	PYROXD1	0.00118537	0.0582553	0.0965137		ENSG00000215452	0.00988979	1.74832e-19
ENSG00000258525.1	RP11-829H16.3	0.001189	0.0369482	0.222266		ENSG00000163219	0.00996546	2.16236e-06
ENSG00000129493.14	HEATR5A	0.001189	0.0210119	0.926998		ENSG00000108576	0.00999171	0.00107479
ENSG00000185105.5	MYADML2	0.00120097	0.141144	0.226988		ENSG00000204147	0.01	4.20857e-09
ENSG00000185267.9	CDNF	0.00120704	0.050756	0.60572		ENSG00000121766	0.0100112	2.8551e-05
ENSG00000223573.6	TINCR	0.00120861	0.114832	0.793214		ENSG00000148229	0.0101784	2.39399e-09
ENSG00000120725.12	SIL1	0.00121781	0.0380666	0.530856		ENSG00000100129	0.0102389	0.000261059
ENSG00000127990.15	SGCE	0.00123383	0.0839077	0.080113		ENSG00000166037	0.0103253	1.22999e-17
ENSG00000183654.8	2023-03-11	0.00123982	0.096154	0.0722625		ENSG00000255142	0.01035	9.95026e-44
ENSG00000188525.3	AC010969.1	0.001246	0.0258739	0.435489		ENSG00000155749	0.0103819	1.3261e-15
ENSG00000253309.6	SERPINE3	0.00127865	0.0651502	0.140048		ENSG00000143702	0.0104114	7.59686e-08
ENSG00000138207.13	RBP4	0.00128495	0.0745507	0.0800841		ENSG00000229852	0.0104528	0.000474004
ENSG00000125510.15	OPRL1	0.00130785	0.0706324	0.0192759		ENSG00000151655	0.0105172	0.000228204
ENSG00000235016.1	SEMA3F-AS1	0.00131326	0.066398	0.341534		ENSG00000259762	0.0105172	3.42667e-08
ENSG00000198246.7	SLC29A3	0.00132067	0.143401	0.0187402		ENSG00000005469	0.01059	0.000131245
ENSG00000269976.1	RP11-130L8.2	0.00137204	0.201165	0.317048		ENSG00000183826	0.010688	0.000113444
ENSG00000232027.2	RP11-275F13.3	0.00140101	0.0964968	0.0514		ENSG00000057019	0.0107444	0.000149307
ENSG00000233954.6	UQCRHL	0.00142311	0.040755	0.723005		ENSG00000232388	0.0109198	8.7848e-08
ENSG00000122565.18	CBX3	0.00142445	0.212183	9.13419e-05		ENSG00000257534	0.0109507	1.68186e-13
ENSG00000229660.1	RP5-1142J19.1	0.00142946	0.342928	4.68916e-07		ENSG00000213149	0.011	0.0452248
ENSG00000170417.15	TMEM182	0.00147603	0.0299855	0.77528		ENSG00000119231	0.0110281	0.00122664
ENSG00000143067.4	ZNF697	0.00151216	0.141014	0.00807392		ENSG00000138095	0.0110299	7.63214e-20
ENSG00000186481.16	ANKRD20A5P	0.0015382	0.342044	0.00727206		ENSG00000164049	0.0110683	0.0171701
ENSG00000089022.13	MAPKAPK5	0.00155175	0.0512181	0.543606		ENSG00000234222	0.0111192	2.13803e-07
ENSG00000125166.12	GOT2	0.0015616	0.175706	0.0396819		ENSG00000185252	0.0112112	1.28205e-05
ENSG00000228224.3	NACAP1	0.00156323	0.0500415	0.874019		ENSG00000169228	0.0113079	1.4883e-07
ENSG00000224397.5	SMIM25	0.0016351	0.0172329	0.243173		ENSG00000173369	0.0114173	0.00213807
ENSG00000143870.12	PDIA6	0.0016845	0.483732	4.02367e-06		ENSG00000221983	0.011439	8.51129e-11
ENSG00000032219.18	ARID4A	0.00169479	0.127849	0.00395803		ENSG00000092020	0.0114518	0.000684243
ENSG00000278970.1	HEIH	0.00170575	0.25342	0.00209083		ENSG00000269350	0.011524	5.50764e-05
ENSG00000267472.1	LOC440461	0.00171677	0.117105	0.139015		ENSG00000234362	0.0115662	0.00124889
ENSG00000171723.15	GPHN	0.00172015	0.117496	0.00665188		ENSG00000175315	0.0116	0.000169951
ENSG00000163833.7	FBXO40	0.0017294	0.0747282	0.515773		ENSG00000119446	0.0116188	3.17825e-07
ENSG00000092841.18	MYL6	0.00175346	0.0338264	0.740365		ENSG00000170356	0.0116246	1.0696e-63
ENSG00000204520.12	MICA	0.00177837	0.0974416	0.0018408		ENSG00000097021	0.0116452	2.60007e-11
ENSG00000117640.17	MTFR1L	0.00178756	0.134167	0.00150007		ENSG00000073146	0.0116531	8.00232e-06
ENSG00000132823.10	OSER1	0.00185135	0.206695	1.69182e-05		ENSG00000158792	0.01167	1.52162e-06
ENSG00000228962.1	HCG23	0.00185449	0.0899928	0.645412		ENSG00000270055	0.0117567	1.73083e-12
ENSG00000272079.2	LA16c-380H5.5	0.00187572	0.136046	0.707725		ENSG00000175575	0.0118308	3.22175e-09
ENSG00000105852.10	PON3	0.001881	0.0264191	0.414494		ENSG00000267515	0.0118867	3.30964e-05
ENSG00000123191.14	ATP7B	0.00189519	0.0425542	0.0810199		ENSG00000166997	0.0120047	0.000102289
ENSG00000228446.2	AC073052.1	0.00192701	0.358676	0.000528212		ENSG00000247498	0.0121572	2.92067e-08
ENSG00000147813.15	NAPRT	0.00195027	0.138637	0.00419034		ENSG00000148484	0.0121705	6.02967e-19
ENSG00000124253.10	PCK1	0.00195357	0.107662	0.00381829		ENSG00000126545	0.0123213	0.0249618
ENSG00000254352.1	RP11-578O24.2	0.00198717	0.391458	8.78102e-05		ENSG00000186684	0.0123868	1.92103e-08
ENSG00000224086.5	LL22NC03-86G7.1	0.00198959	0.178072	0.155751		ENSG00000150667	0.01245	0.01773
ENSG00000254109.5	RBPMS-AS1	0.00200395	0.0593548	0.0854599		ENSG00000246922	0.0125649	0.00719102
ENSG00000162105.17	SHANK2	0.00201115	0.0383344	0.823346		ENSG00000164649	0.0126026	0.0038759
ENSG00000170275.14	CRTAP	0.00201973	0.269797	0.141831		ENSG00000130956	0.0126107	0.0294192
ENSG00000265511.1	RP11-524F11.1	0.00204269	0.0247306	0.984158		ENSG00000117477	0.0128843	8.20177e-08
ENSG00000185722.16	ANKFY1	0.00204743	0.13329	0.958661		ENSG00000235298	0.013259	0.0341454
ENSG00000100219.16	XBP1	0.00205803	0.106331	0.286364		ENSG00000185829	0.0134578	5.51676e-45
ENSG00000242600.8	MBL1P	0.00211204	0.107271	0.493628		ENSG00000182768	0.0134661	6.59612e-05
ENSG00000236058.3	RPL17P36	0.00211686	0.039892	0.525319		ENSG00000137700	0.01366	1.1152e-09
ENSG00000272203.1	AC004775.5	0.00219496	0.0192335	0.257237		ENSG00000171115	0.0137592	1.24725e-24
ENSG00000126814.6	TRMT5	0.00223876	0.255641	0.0192078		ENSG00000140367	0.0137734	0.0140895
ENSG00000107611.14	CUBN	0.00226479	0.218117	0.000627815		ENSG00000170523	0.0138228	8.62992e-05
ENSG00000139318.7	DUSP6	0.00227429	0.168076	0.416986		ENSG00000020633	0.0138378	0.00142646
ENSG00000158987.20	RAPGEF6	0.00229841	0.0655219	0.0119576		ENSG00000180346	0.0138575	0.0280369
ENSG00000198857.3	HSD3BP5	0.0023451	0.0714027	0.0377839		ENSG00000166787	0.0139043	3.0799e-10
ENSG00000164687.10	FABP5	0.00235624	0.0221831	0.646667		ENSG00000223804	0.0139183	1.19295e-14
ENSG00000154262.12	ABCA6	0.00236911	0.0347689	0.922335		ENSG00000236801	0.01393	0.00279827
ENSG00000115318.11	LOXL3	0.00237124	0.0251472	0.604603		ENSG00000261349	0.0139769	1.62373e-55
ENSG00000267470.5	ZNF571-AS1	0.00237259	0.0488874	0.888336		ENSG00000090861	0.0142245	0.0405305
ENSG00000130772.13	MED18	0.00237646	0.171551	0.210892		ENSG00000238142	0.0142901	2.56442e-37
ENSG00000257017.8	HP	0.002379	0.0129408	0.284312		ENSG00000177674	0.0143537	0.00722617
ENSG00000280033.1	CTD-2095E4.3	0.00238298	0.113445	0.171913		ENSG00000135596	0.0144167	1.65222e-05
ENSG00000127743.5	IL17B	0.00240539	0.0316295	0.349163		ENSG00000025772	0.0145311	1.26518e-13
ENSG00000110987.8	BCL7A	0.002413	0.0486395	0.0557831		ENSG00000197272	0.0145417	0.0383764
ENSG00000184047.16	DIABLO	0.002413	0.0307171	0.445435		ENSG00000250012	0.0146087	8.91523e-08
ENSG00000171960.10	PPIH	0.00243529	0.283379	0.207701		ENSG00000119227	0.014613	1.27812e-37
ENSG00000163738.18	MTHFD2L	0.00243615	0.147081	0.0524602		ENSG00000106069	0.0147237	0.0422073
ENSG00000197217.12	ENTPD4	0.00247902	0.054765	0.704152		ENSG00000224479	0.0148	1.46877e-24
ENSG00000013583.8	HEBP1	0.0024828	0.0346284	0.592505		ENSG00000258735	0.0148759	2.89724e-07
ENSG00000159885.13	ZNF222	0.00249064	0.183111	0.0815904		ENSG00000157259	0.0148854	6.60331e-08
ENSG00000276136.1	RP11-50I19.2	0.00254115	0.0397497	0.853916		ENSG00000142632	0.0148854	1.86099e-30
ENSG00000143409.15	MINDY1	0.00260863	0.0191403	0.873714		ENSG00000224183	0.0149972	3.20057e-55
ENSG00000225855.6	RUSC1-AS1	0.00264232	0.0585707	0.111225		ENSG00000167646	0.0150644	9.05896e-17
ENSG00000111644.7	ACRBP	0.00266894	0.0660487	0.450639		ENSG00000122696	0.0151024	4.1737e-26
ENSG00000262966.2	RP11-85B7.2	0.00267736	0.0220781	0.300379		ENSG00000113448	0.0151484	0.0200151
ENSG00000135698.9	MPHOSPH6	0.00269946	0.0943892	0.0370419		ENSG00000258738	0.015187	2.74408e-07
ENSG00000116141.15	MARK1	0.00274652	0.0378706	0.835999		ENSG00000163394	0.0151966	0.0371989
ENSG00000147324.10	MFHAS1	0.00276521	0.0781666	0.23166		ENSG00000171863	0.0153044	0.0126962
ENSG00000143867.6	OSR1	0.00281931	0.190468	0.0448777		ENSG00000151692	0.0153851	0.00013309
ENSG00000205231.1	TTLL10-AS1	0.00282173	0.311071	0.00232078		ENSG00000152253	0.0154023	1.32565e-58
ENSG00000089248.6	ERP29	0.00284432	0.259277	0.0311456		ENSG00000166796	0.0156082	3.18587e-19
ENSG00000175334.7	BANF1	0.0028488	0.146329	0.0482857		ENSG00000185267	0.0157903	5.30089e-05
ENSG00000100918.12	REC8	0.00285938	0.0407367	0.379998		ENSG00000072364	0.0158	2.02411e-05
ENSG00000164076.16	CAMKV	0.0028595	0.0129291	0.924785		ENSG00000232093	0.0159071	4.75903e-05
ENSG00000138709.17	LARP1B	0.00286414	0.131881	0.0184675		ENSG00000117697	0.0160509	0.00343506
ENSG00000199332.1	Y_RNA	0.002891	0.0541898	0.0151241		ENSG00000103642	0.01614	1.08768e-12
ENSG00000204482.10	LST1	0.002891	0.0184589	0.0784004		ENSG00000245330	0.0164044	1.79568e-06
ENSG00000183060.15	LYSMD4	0.00291406	0.165682	7.96313e-06		ENSG00000260456	0.0164535	0.00222118
ENSG00000250535.1	STK19B	0.00300748	0.0683553	0.0055229		ENSG00000254910	0.0167172	1.84178e-18
ENSG00000165424.6	ZCCHC24	0.00300874	0.190692	0.0194782		ENSG00000106105	0.0169	2.09833e-05
ENSG00000259540.1	RP11-526I2.1	0.0030664	0.0440196	0.612267		ENSG00000253369	0.0170967	0.00304443
ENSG00000166200.14	COPS2	0.00308061	0.313733	0.00290947		ENSG00000279453	0.0171514	8.4386e-07
ENSG00000257376.1	RP11-328C8.2	0.00308655	0.031827	0.819741		ENSG00000198208	0.0173908	1.39057e-05
ENSG00000174606.13	ANGEL2	0.00309162	0.0847517	0.39889		ENSG00000276334	0.0173912	0.0303503
ENSG00000149231.11	CCDC82	0.00317	0.0193	0.651259		ENSG00000111361	0.01742	0.00581316
ENSG00000270462.1	RP11-342K6.3	0.0031761	0.456145	0.000535058		ENSG00000254986	0.0174583	2.82551e-07
ENSG00000150540.13	HNMT	0.00319925	0.0258748	0.454223		ENSG00000234745	0.0174899	1.8464e-15
ENSG00000186994.11	KANK3	0.003202	0.0435232	0.876884		ENSG00000228060	0.0175	0.000474639
ENSG00000229816.1	DDX50P1	0.003202	0.0260111	0.661901		ENSG00000228801	0.0175036	2.5605e-06
ENSG00000264701.1	RP11-6N17.10	0.00326152	0.0463961	0.392088		ENSG00000228960	0.0175503	3.10371e-39
ENSG00000275720.1	CTB-75G16.3	0.00330313	0.175391	0.100032		ENSG00000178950	0.0176849	1.37085e-05
ENSG00000267605.5	CTD-3220F14.1	0.0033593	0.0801458	0.144855		ENSG00000235713	0.0176992	0.000164487
ENSG00000183888.4	C1orf64	0.00336327	0.262626	0.0256681		ENSG00000203880	0.0177532	1.75326e-07
ENSG00000163611.11	SPICE1	0.0033653	0.0282395	0.355205		ENSG00000168936	0.0177565	7.27892e-14
ENSG00000162779.21	AXDND1	0.00336574	0.100785	0.0930408		ENSG00000238290	0.0177652	0.000943955
ENSG00000104979.8	C19orf53	0.003376	0.0104917	0.298529		ENSG00000121797	0.01778	0.00638547
ENSG00000132024.17	CC2D1A	0.003376	0.0295171	0.303323		ENSG00000071575	0.0177831	0.000163515
ENSG00000123146.19	ADGRE5	0.003376	0.052635	0.018917		ENSG00000198520	0.0178118	4.90316e-06
ENSG00000270168.2	LA16c-380H5.3	0.00343692	0.124149	0.00751105		ENSG00000199906	0.0178538	0.0120912
ENSG00000234807.5	LINC01135	0.00344942	0.171837	0.00929753		ENSG00000225383	0.0181607	1.00688e-07
ENSG00000008282.8	SYPL1	0.00345501	0.131266	0.0177441		ENSG00000205464	0.0182516	1.95292e-67
ENSG00000256779.2	RP11-60C6.5	0.0034615	0.238074	0.0119221		ENSG00000132640	0.0182961	0.0324159
ENSG00000185624.14	P4HB	0.00350373	0.093881	0.642998		ENSG00000279862	0.01836	2.26064e-05
ENSG00000279044.1	AC007787.3	0.00352192	0.117765	0.0466099		ENSG00000180178	0.018456	2.60899e-15
ENSG00000168874.12	ATOH8	0.00354543	0.403065	0.0377419		ENSG00000105771	0.0186294	0.0177691
ENSG00000171953.15	ATPAF2	0.00356402	0.220194	0.00128243		ENSG00000089060	0.0186715	0.00395641
ENSG00000119431.9	HDHD3	0.00357827	0.0717719	0.0498762		ENSG00000267277	0.01874	0.0301269
ENSG00000166507.17	NDST2	0.00360219	0.352028	0.00373666		ENSG00000058085	0.0188575	0.0237779
ENSG00000238917.1	SNORD10	0.003603	0.0145244	0.749644		ENSG00000162878	0.018908	0.00335424
ENSG00000178977.3	LINC00324	0.003603	0.0206748	0.843314		ENSG00000244026	0.0189918	1.21514e-17
ENSG00000196683.10	TOMM7	0.00365543	0.137465	0.256759		ENSG00000271947	0.0189977	1.86262e-09
ENSG00000156097.12	GPR61	0.00365733	0.156225	0.373898		ENSG00000162510	0.0191576	0.000960718
ENSG00000230521.1	HCG4P7	0.0037058	0.0955485	0.1355		ENSG00000068079	0.0191813	0.00110664
ENSG00000204338.8	CYP21A1P	0.00371815	0.245164	7.7794e-07		ENSG00000073605	0.01919	1.06672e-05
ENSG00000157657.14	ZNF618	0.003722	0.0411355	0.0677286		ENSG00000196502	0.01928	6.64134e-05
ENSG00000203356.2	LINC01562	0.0037371	0.0542961	0.437316		ENSG00000205578	0.0194727	7.55413e-13
ENSG00000108557.18	RAI1	0.003747	0.0298039	0.516641		ENSG00000273382	0.0195043	2.30033e-06
ENSG00000264885.1	RP11-815I9.4	0.003747	0.0171421	0.577151		ENSG00000225778	0.0196726	0.000467317
ENSG00000214280.3	RP11-553K23.2	0.00376763	0.0454382	0.840599		ENSG00000204623	0.0196767	8.70391e-10
ENSG00000200418.1	SNORA63	0.003779	0.0117782	0.692329		ENSG00000100156	0.0196792	7.90029e-09
ENSG00000070018.8	LRP6	0.00381316	0.088287	0.290975		ENSG00000262223	0.0197849	0.017187
ENSG00000117834.12	SLC5A9	0.0038408	0.077876	0.126208		ENSG00000077458	0.0198807	0.00794973
ENSG00000132330.16	SCLY	0.00385082	0.108851	0.502621		ENSG00000085415	0.0198955	0.00449377
ENSG00000156374.14	PCGF6	0.00387541	0.0628355	0.20556		ENSG00000095261	0.0198991	0.0174233
ENSG00000007908.15	SELE	0.00387849	0.213796	0.00219279		ENSG00000215861	0.02009	1.95033e-40
ENSG00000163608.14	NEPRO	0.00389354	0.147281	0.0132536		ENSG00000257108	0.0201	0.00250931
ENSG00000110274.15	CEP164	0.0039558	0.104827	0.244314		ENSG00000090487	0.0201067	1.77925e-26
ENSG00000067167.7	TRAM1	0.00396204	0.0365994	0.510116		ENSG00000267666	0.0201695	2.26311e-08
ENSG00000229996.1	AC093585.6	0.00400534	0.167578	0.00846115		ENSG00000121297	0.0202136	0.0194893
ENSG00000276261.1	RP11-1060J15.9	0.0040667	0.0337523	0.272507		ENSG00000163644	0.02045	0.00107459
ENSG00000130713.15	EXOSC2	0.0040881	0.121315	0.0180083		ENSG00000267342	0.0205153	0.00519876
ENSG00000069188.16	SDK2	0.0041748	0.150806	0.0451982		ENSG00000182836	0.0206228	0.000204399
ENSG00000151779.12	NBAS	0.00418664	0.122443	0.709296		ENSG00000163554	0.0206388	1.40071e-14
ENSG00000158006.13	PAFAH2	0.00421831	0.172902	0.112745		ENSG00000118997	0.02064	3.85074e-21
ENSG00000177984.6	LCN15	0.00429089	0.181467	0.0107024		ENSG00000257949	0.0206535	5.79358e-30
ENSG00000124256.14	ZBP1	0.00429301	0.140966	0.145271		ENSG00000248099	0.0207304	0.0205006
ENSG00000014914.20	MTMR11	0.00429855	0.470621	1.54806e-06		ENSG00000108830	0.0208124	5.77784e-05
ENSG00000143748.17	NVL	0.00430248	0.126133	0.0788619		ENSG00000213516	0.0208404	2.45439e-08
ENSG00000183067.5	IGSF5	0.00430339	0.0176349	0.774638		ENSG00000254810	0.02088	0.000532198
ENSG00000089163.4	SIRT4	0.00430899	0.241601	0.000244882		ENSG00000242252	0.0210301	0.000708602
ENSG00000227253.3	RP11-166N17.1	0.00442106	0.0374491	0.967197		ENSG00000278090	0.02105	3.73936e-05
ENSG00000197563.10	PIGN	0.00447476	0.125402	0.0727697		ENSG00000241549	0.0211279	6.30696e-18
ENSG00000166888.11	STAT6	0.0045079	0.019999	0.953545		ENSG00000272566	0.0212468	0.0120566
ENSG00000236241.1	RP11-744O11.2	0.00452731	0.0441355	0.646176		ENSG00000275805	0.021265	1.66748e-10
ENSG00000272656.1	RP11-219D15.3	0.00456647	0.178618	6.45722e-05		ENSG00000269958	0.0212872	1.00734e-15
ENSG00000114446.4	IFT57	0.00463571	0.264974	0.0274912		ENSG00000187583	0.0213483	5.37655e-06
ENSG00000162641.18	AKNAD1	0.0046593	0.152012	0.00917211		ENSG00000142945	0.0213671	0.0179256
ENSG00000272321.1	KB-1517D11.4	0.00470624	0.0373598	0.698608		ENSG00000138182	0.02157	0.0048181
ENSG00000104140.6	RHOV	0.00476685	0.0684571	0.435142		ENSG00000213742	0.021623	2.87451e-05
ENSG00000226849.1	RP4-635E18.7	0.00478439	0.140091	0.00593577		ENSG00000274993	0.02178	9.50693e-06
ENSG00000251015.1	SLC25A30-AS1	0.0049061	0.206018	0.0316965		ENSG00000196118	0.02185	0.0002888
ENSG00000262903.1	RP11-235E17.6	0.00491525	0.017914	0.860792		ENSG00000230267	0.02205	0.00135578
ENSG00000092020.10	PPP2R3C	0.00493643	0.0461252	0.807135		ENSG00000245556	0.0222498	8.64934e-07
ENSG00000131844.15	MCCC2	0.00495312	0.225012	0.387983		ENSG00000184058	0.0223463	0.00207893
ENSG00000263644.1	RP11-269G24.3	0.00498342	0.0463558	0.688986		ENSG00000242686	0.0225401	2.94404e-08
ENSG00000166548.15	TK2	0.00504839	0.0662198	0.120975		ENSG00000130957	0.0225665	7.54119e-05
ENSG00000241494.1	RP11-796G6.1	0.005077	0.0347136	0.0729145		ENSG00000152127	0.0225743	0.021778
ENSG00000228221.5	LINC00578	0.00508774	0.0364517	0.667953		ENSG00000249721	0.0225861	8.07184e-05
ENSG00000087995.15	METTL2A	0.0051733	0.0189459	0.197574		ENSG00000145979	0.0226319	5.3038e-14
ENSG00000272308.1	RP11-231G3.1	0.0051741	0.0455763	0.273124		ENSG00000100227	0.0226873	2.33231e-06
ENSG00000275703.1	U47924.32	0.0051759	0.125236	0.666699		ENSG00000275569	0.0227001	0.0254757
ENSG00000106290.14	TAF6	0.00522346	0.400071	0.00117805		ENSG00000215154	0.0227382	0.0190898
ENSG00000273890.1	RP11-603J24.21	0.00523671	0.0281015	0.861858		ENSG00000085982	0.02278	6.79176e-14
ENSG00000178971.13	CTC1	0.00526965	0.0591907	0.730925		ENSG00000232300	0.0228677	1.04832e-08
ENSG00000140443.13	IGF1R	0.005276	0.0169636	0.47881		ENSG00000237082	0.0229111	0.000872543
ENSG00000276754.1	RP11-461A8.5	0.00529052	0.0513168	0.946559		ENSG00000111077	0.0230123	3.42019e-06
ENSG00000167748.10	KLK1	0.00529349	0.0537682	0.670587		ENSG00000261186	0.0230285	9.40273e-46
ENSG00000125804.13	FAM182A	0.005339	0.0389794	0.616395		ENSG00000173213	0.02313	4.03185e-05
ENSG00000171102.14	OBP2B	0.00537898	0.0659069	0.993744		ENSG00000277324	0.0231329	4.82807e-09
ENSG00000012048.20	BRCA1	0.00545632	0.0307485	0.588313		ENSG00000158286	0.0231352	7.33523e-05
ENSG00000088543.14	C3orf18	0.00547166	0.0502017	0.199158		ENSG00000101574	0.02314	2.64353e-05
ENSG00000083454.21	P2RX5	0.005472	0.0238558	0.545983		ENSG00000196417	0.0234406	1.57432e-10
ENSG00000123374.10	CDK2	0.00547361	0.088918	0.0553747		ENSG00000135436	0.0234801	4.37557e-05
ENSG00000140955.10	ADAD2	0.00554015	0.13757	0.732916		ENSG00000213073	0.0234833	6.2202e-13
ENSG00000155906.16	RMND1	0.00557124	0.0802478	0.0164923		ENSG00000258819	0.0237362	6.16274e-11
ENSG00000064102.14	INTS13	0.00563516	0.228792	0.00335409		ENSG00000197056	0.0237555	2.06517e-08
ENSG00000277692.1	RP11-358N2.2	0.00564614	0.0463351	0.161766		ENSG00000133027	0.023756	1.03301e-06
ENSG00000171867.16	PRNP	0.00566398	0.0507363	0.0674936		ENSG00000135482	0.0237718	0.00118408
ENSG00000189223.14	PAX8-AS1	0.00569782	0.196113	0.0384489		ENSG00000196981	0.0238363	1.22195e-10
ENSG00000100478.14	AP4S1	0.00570831	0.0222984	0.657488		ENSG00000091010	0.0238883	0.0041165
ENSG00000137413.15	TAF8	0.00574069	0.124128	0.0156418		ENSG00000173210	0.0239536	0.00658205
ENSG00000095906.16	NUBP2	0.00585014	0.0252726	0.68789		ENSG00000278974	0.0239686	3.11358e-25
ENSG00000105967.15	TFEC	0.00587812	0.0560715	0.752132		ENSG00000050165	0.0240993	1.02144e-07
ENSG00000135622.12	SEMA4F	0.00589857	0.154466	0.284867		ENSG00000256269	0.0241079	5.63918e-23
ENSG00000147592.8	LACTB2	0.005943	0.0137831	0.0470016		ENSG00000258942	0.0242494	4.63876e-09
ENSG00000271122.1	RP11-379H18.1	0.00596288	0.059387	0.51608		ENSG00000186453	0.0242506	3.54749e-42
ENSG00000218510.6	LINC00339	0.00597456	0.150172	0.00018939		ENSG00000124549	0.0242898	3.91869e-14
ENSG00000229951.5	FLJ31356	0.00601889	0.0641902	0.323147		ENSG00000173221	0.0243476	0.0185236
ENSG00000158552.12	ZFAND2B	0.00605976	0.0358382	0.228078		ENSG00000215808	0.0243861	3.47887e-40
ENSG00000204588.5	LINC01123	0.00607446	0.105955	0.00106434		ENSG00000175662	0.0243892	0.000167969
ENSG00000148516.21	ZEB1	0.00611591	0.0285491	0.831743		ENSG00000100815	0.02443	4.10812e-06
ENSG00000179889.18	PDXDC1	0.00612294	0.264145	0.0286658		ENSG00000279778	0.0245207	2.08329e-31
ENSG00000120662.15	MTRF1	0.00613818	0.12297	0.65741		ENSG00000226145	0.0245427	8.97739e-08
ENSG00000154124.4	OTULIN	0.00616828	0.0829923	0.566621		ENSG00000187664	0.0246222	4.56349e-08
ENSG00000179921.14	GPBAR1	0.006187	0.0380926	0.172103		ENSG00000181656	0.0246983	6.54518e-05
ENSG00000235884.3	LINC00941	0.00623491	0.0305441	0.392251		ENSG00000171847	0.02474	1.67656e-10
ENSG00000127124.14	HIVEP3	0.00626502	0.13328	0.0090731		ENSG00000176390	0.0250432	1.25181e-07
ENSG00000244411.3	KRTAP5-7	0.006275	0.0193768	0.495157		ENSG00000256806	0.0251145	0.000429485
ENSG00000182197.10	EXT1	0.006282	0.0357362	0.147501		ENSG00000159261	0.0252959	0.00118954
ENSG00000182866.16	LCK	0.00630307	0.040628	0.590704		ENSG00000117245	0.025327	0.00044772
ENSG00000164326.4	CARTPT	0.0063609	0.10043	0.408824		ENSG00000108001	0.0254028	0.0150247
ENSG00000132155.11	RAF1	0.00639083	0.0426615	0.364327		ENSG00000174792	0.025465	0.000318901
ENSG00000065717.14	TLE2	0.00644866	0.0723204	0.0948625		ENSG00000166938	0.0254917	3.08971e-21
ENSG00000205302.6	SNX2	0.00645257	0.0571563	0.244679		ENSG00000173218	0.025545	1.51341e-08
ENSG00000104231.10	ZFAND1	0.006467	0.024705	0.651083		ENSG00000175164	0.0258029	4.68503e-16
ENSG00000139998.14	RAB15	0.00647709	0.199856	0.0544666		ENSG00000112701	0.0258147	0.00741643
ENSG00000010810.17	FYN	0.00650836	0.0509984	0.368832		ENSG00000166200	0.0259885	0.0277508
ENSG00000135966.12	TGFBRAP1	0.00657179	0.0411287	0.884788		ENSG00000153208	0.0261794	6.31793e-05
ENSG00000148120.16	C9orf3	0.00659475	0.0534478	0.379804		ENSG00000134070	0.02632	0.00278879
ENSG00000188227.12	ZNF793	0.00666811	0.0786564	0.0372809		ENSG00000226747	0.0264931	3.40427e-56
ENSG00000087269.15	NOP14	0.006694	0.0123889	0.706005		ENSG00000175567	0.0266243	4.85916e-07
ENSG00000281376.1	ABALON	0.0066965	0.0357486	0.585223		ENSG00000165487	0.0266926	0.0460438
ENSG00000184270.4	HIST2H2AB	0.00673297	0.108325	0.170884		ENSG00000168434	0.0267357	0.00238831
ENSG00000109113.18	RAB34	0.00674699	0.0952812	0.306031		ENSG00000230772	0.026815	0.000334861
ENSG00000249379.1	RP1-27K12.4	0.00676643	0.0509878	0.556488		ENSG00000284048	0.02685	4.33199e-05
ENSG00000100577.18	GSTZ1	0.00677651	0.341535	0.00559225		ENSG00000173511	0.0269872	0.000188188
ENSG00000115649.15	CNPPD1	0.0067963	0.0802125	0.0412562		ENSG00000182993	0.0270378	4.08123e-15
ENSG00000178363.4	CALML3	0.0069391	0.21204	0.0355847		ENSG00000101079	0.0270567	0.000720774
ENSG00000090581.9	GNPTG	0.00694476	0.0302903	0.406366		ENSG00000250483	0.0273083	0.00724136
ENSG00000266405.3	CBX3P2	0.00695264	0.231644	0.0111016		ENSG00000108306	0.0273583	0.000364523
ENSG00000281392.1	LINC00506	0.00700642	0.194496	0.00953649		ENSG00000081760	0.02749	0.0322753
ENSG00000166166.12	TRMT61A	0.00704267	0.0637267	0.114005		ENSG00000140382	0.02749	1.78037e-09
ENSG00000183971.6	NPW	0.00704686	0.12823	0.284387		ENSG00000138115	0.02755	0.000487949
ENSG00000274723.1	RP11-618L22.1	0.00706024	0.0963286	0.161151		ENSG00000269906	0.0276026	0.0101472
ENSG00000228137.1	AP001469.7	0.00706838	0.385974	1.28579e-05		ENSG00000108443	0.0277259	0.00322833
ENSG00000171759.9	PAH	0.00707253	0.362805	0.00913556		ENSG00000070785	0.0277943	0.020189
ENSG00000259005.1	RP3-449M8.6	0.00708732	0.128185	0.00404922		ENSG00000260528	0.0278088	3.46079e-54
ENSG00000229659.1	RPL26P6	0.007168	0.0505241	0.0659379		ENSG00000235290	0.0280057	9.3702e-21
ENSG00000272791.1	RP11-464F9.22	0.007168	0.0126851	0.00399874		ENSG00000090621	0.0280119	2.41732e-12
ENSG00000224043.7	CCNT2-AS1	0.00720932	0.152663	0.0835134		ENSG00000272320	0.0280436	0.000544965
ENSG00000161681.15	SHANK1	0.00721434	0.181663	0.273949		ENSG00000142102	0.0282127	5.04373e-28
ENSG00000159339.13	PADI4	0.0072212	0.207806	0.0245936		ENSG00000070019	0.0283708	1.03609e-06
ENSG00000153037.13	SRP19	0.007261	0.0232045	0.3259		ENSG00000135744	0.0283729	6.77486e-16
ENSG00000012779.10	ALOX5	0.00729898	0.0995134	0.490794		ENSG00000144810	0.0284135	0.00299245
ENSG00000272037.1	KB-431C1.5	0.00733173	0.0567064	0.837515		ENSG00000205918	0.0285485	1.42194e-19
ENSG00000211654.2	IGLV5-37	0.007379	0.0388991	0.259856		ENSG00000082641	0.0285957	0.0150979
ENSG00000185686.17	PRAME	0.007379	0.01278	0.176904		ENSG00000215533	0.0287472	1.70712e-08
ENSG00000272829.1	XXbac-B135H6.18	0.007379	0.0130788	0.163614		ENSG00000133943	0.028759	0.00488053
ENSG00000272717.1	RP11-342I1.2	0.00741441	0.0361234	0.507307		ENSG00000226445	0.0288067	9.369e-13
ENSG00000104490.17	NCALD	0.00741693	0.0937082	0.333879		ENSG00000213967	0.0288409	0.00025769
ENSG00000256827.1	RP11-214K3.5	0.00742506	0.0580774	0.254991		ENSG00000258711	0.0289	8.85243e-05
ENSG00000171757.15	LRRC34	0.00742885	0.0400809	0.782468		ENSG00000161328	0.0290141	0.00277063
ENSG00000104290.10	FZD3	0.00743167	0.0604452	0.16444		ENSG00000186648	0.02921	0.00196315
ENSG00000221946.7	FXYD7	0.00743297	0.129526	0.0229924		ENSG00000037757	0.0292268	9.64619e-37
ENSG00000183578.6	TNFAIP8L3	0.00744638	0.111917	0.0833039		ENSG00000243678	0.0292283	8.9902e-16
ENSG00000270194.1	RP11-259K5.2	0.00745598	0.169943	0.00779046		ENSG00000163817	0.0293243	1.85457e-05
ENSG00000260253.1	RP4-676L2.1	0.00746952	0.0226011	0.467387		ENSG00000134815	0.0294065	2.55157e-08
ENSG00000236493.2	EIF2S2P3	0.00747565	0.0910612	0.00241416		ENSG00000269915	0.0295639	0.000173968
ENSG00000253302.1	STAU2-AS1	0.00750522	0.381611	0.00139102		ENSG00000243896	0.02961	1.25253e-21
ENSG00000057757.9	PITHD1	0.0075171	0.123373	0.512926		ENSG00000171608	0.0296831	0.000156796
ENSG00000217716.3	RPS10P3	0.007548	0.0495147	0.0587691		ENSG00000224596	0.0297075	0.000525887
ENSG00000268222.1	EEF1A1P7	0.00758849	0.0797737	0.0613169		ENSG00000060642	0.029755	0.000248601
ENSG00000277112.3	ANKRD20A21P	0.00763088	0.0439555	0.7916		ENSG00000120322	0.0300411	8.26998e-26
ENSG00000197429.10	IPP	0.00766174	0.11704	0.0437746		ENSG00000229399	0.0300893	0.00176975
ENSG00000228057.1	SEC63P1	0.00767271	0.0391611	0.75976		ENSG00000185946	0.030115	0.000805104
ENSG00000186340.14	THBS2	0.00774163	0.0665932	0.665574		ENSG00000174891	0.0301474	3.57815e-13
ENSG00000253558.1	CTD-2179L22.1	0.00776059	0.165385	0.0131324		ENSG00000169371	0.0302336	2.68115e-12
ENSG00000034677.12	RNF19A	0.00779551	0.103297	0.0410771		ENSG00000279278	0.0303313	1.07048e-26
ENSG00000101000.5	PROCR	0.00781193	0.100872	0.106591		ENSG00000103723	0.0306211	5.77409e-40
ENSG00000022976.15	ZNF839	0.00782127	0.413633	0.00237218		ENSG00000177225	0.0306247	0.000566033
ENSG00000273024.5	INTS4P2	0.00793978	0.129836	9.9796e-05		ENSG00000127366	0.0307054	0.000339376
ENSG00000156795.6	WDYHV1	0.00795511	0.0583479	0.300256		ENSG00000259915	0.03071	5.61795e-14
ENSG00000249626.1	RP11-496H1.1	0.00796153	0.21478	0.00636806		ENSG00000101343	0.0308572	0.0199754
ENSG00000257336.1	PRELID2P1	0.008097	0.0131918	0.807241		ENSG00000176700	0.0311158	3.21318e-12
ENSG00000251301.6	RP11-81H14.2	0.008097	0.0223651	0.182509		ENSG00000157827	0.0311403	0.0132655
ENSG00000234750.1	CTD-2666L21.2	0.008109	0.0189044	0.34582		ENSG00000260876	0.031264	0.000130593
ENSG00000037965.5	HOXC8	0.00822034	0.38445	0.0001145		ENSG00000259062	0.0312958	0.00068189
ENSG00000158623.14	COPG2	0.00829304	0.232886	0.00232416		ENSG00000164845	0.0314928	4.32339e-32
ENSG00000242372.6	EIF6	0.00837462	0.0872989	0.0648049		ENSG00000150556	0.03164	7.90965e-05
ENSG00000188833.9	ENTPD8	0.00839177	0.0402102	0.117858		ENSG00000138036	0.0316657	1.26777e-07
ENSG00000167984.17	NLRC3	0.008412	0.0125244	0.304409		ENSG00000114166	0.0316979	0.00636009
ENSG00000168646.12	AXIN2	0.00841343	0.209544	0.0291892		ENSG00000120696	0.0318	0.037908
ENSG00000255435.6	RP11-770J1.3	0.00842111	0.0492161	0.230163		ENSG00000154229	0.0318438	1.7233e-05
ENSG00000135482.6	ZC3H10	0.00848089	0.051701	0.124316		ENSG00000136717	0.0319406	5.7236e-06
ENSG00000108963.17	DPH1	0.008508	0.010417	0.427627		ENSG00000163520	0.0321058	1.6091e-06
ENSG00000164669.12	INTS4P1	0.00852696	0.457905	4.74149e-19		ENSG00000238082	0.03233	0.025388
ENSG00000280211.1	RP11-2C24.3	0.00853757	0.0300377	0.411503		ENSG00000255920	0.0323529	0.0214812
ENSG00000149599.15	DUSP15	0.00855	0.0299929	0.822908		ENSG00000284237	0.0324284	6.26983e-16
ENSG00000108387.14	2023-09-04	0.0086334	0.22785	0.00793054		ENSG00000265296	0.0325029	7.66902e-05
ENSG00000224470.7	ATXN1L	0.008665	0.0146474	0.930836		ENSG00000187554	0.0325321	0.000650625
ENSG00000080293.9	SCTR	0.008708	0.0306428	0.164006		ENSG00000251468	0.0326	4.40936e-16
ENSG00000226767.1	RP11-328P23.3	0.00875335	0.055087	0.0584616		ENSG00000185495	0.0327647	2.31939e-10
ENSG00000276698.1	RP11-468E2.10	0.00879412	0.200495	0.00711328		ENSG00000067596	0.03284	0.0154366
ENSG00000167394.12	ZNF668	0.008821	0.0179953	0.695075		ENSG00000251034	0.03295	0.00074519
ENSG00000140678.16	ITGAX	0.008821	0.0163178	0.833889		ENSG00000206530	0.03303	4.77039e-12
ENSG00000103549.21	RNF40	0.008821	0.0526738	0.0374931		ENSG00000279390	0.0331175	0.000441298
ENSG00000099381.17	SETD1A	0.008821	0.011001	0.0186167		ENSG00000115419	0.0331269	9.92628e-11
ENSG00000260060.1	RP11-388M20.1	0.008821	0.0184696	0.396833		ENSG00000146221	0.03328	2.35541e-09
ENSG00000180035.12	ZNF48	0.008821	0.0156121	0.974652		ENSG00000198185	0.0333092	1.41853e-44
ENSG00000114503.10	NCBP2	0.00883499	0.0754223	0.0308946		ENSG00000266709	0.0333109	1.6873e-05
ENSG00000166321.13	NUDT13	0.0088701	0.282245	3.07408e-09		ENSG00000162692	0.0333828	1.84546e-09
ENSG00000142937.11	RPS8	0.00898035	0.273823	4.93481e-05		ENSG00000153157	0.0335515	5.8026e-12
ENSG00000135390.17	ATP5G2	0.00902009	0.0369813	0.95799		ENSG00000160161	0.033659	0.0025383
ENSG00000261798.1	RP1-118J21.25	0.00904858	0.392215	0.000487455		ENSG00000156599	0.03371	0.00643631
ENSG00000136122.15	BORA	0.00905133	0.0456665	0.214006		ENSG00000058091	0.03377	0.000655788
ENSG00000143222.11	UFC1	0.00909044	0.16393	0.00792752		ENSG00000255026	0.03391	1.11885e-06
ENSG00000076650.6	GPATCH1	0.00913058	0.0777783	0.400681		ENSG00000206013	0.03391	1.09296e-38
ENSG00000115750.16	TAF1B	0.00915152	0.195221	2.03477e-05		ENSG00000169604	0.0339192	0.0249829
ENSG00000004777.18	ARHGAP33	0.00917662	0.0551128	0.685266		ENSG00000132507	0.0339696	1.65722e-15
ENSG00000163746.11	PLSCR2	0.00920719	0.0203748	0.459367		ENSG00000163913	0.0341146	0.000850397
ENSG00000263177.1	MTND1P8	0.00921791	0.0327884	0.957792		ENSG00000150687	0.0341155	0.00210605
ENSG00000170581.13	STAT2	0.00922205	0.054751	0.472133		ENSG00000109180	0.0341355	4.85533e-10
ENSG00000092330.15	TINF2	0.00924964	0.244151	0.00130567		ENSG00000165948	0.034245	4.52449e-06
ENSG00000235831.6	BHLHE40-AS1	0.009281	0.030329	0.549256		ENSG00000156886	0.0342834	7.10448e-07
ENSG00000123349.13	PFDN5	0.009299	0.0334694	0.171867		ENSG00000137106	0.0343493	1.38357e-41
ENSG00000119969.14	HELLS	0.009348	0.0359083	0.130792		ENSG00000166596	0.03435	0.0256919
ENSG00000269161.1	CTD-3131K8.3	0.00936239	0.20673	5.74061e-05		ENSG00000204386	0.0345092	0.0225269
ENSG00000117226.11	GBP3	0.00936598	0.0293106	0.203539		ENSG00000270137	0.0346929	0.0020026
ENSG00000162032.15	SPSB3	0.0093841	0.393098	0.0262008		ENSG00000163382	0.0347724	1.29029e-08
ENSG00000209582.1	SNORA48	0.00942476	0.0295932	0.624167		ENSG00000237669	0.034803	3.59347e-22
ENSG00000227766.1	HCG4P5	0.00943058	0.0296014	0.863901		ENSG00000215717	0.0349694	0.000833035
ENSG00000273013.1	CTD-2002J20.1	0.00944038	0.0494825	0.471815		ENSG00000141580	0.0351597	2.44296e-19
ENSG00000164236.11	ANKRD33B	0.00944596	0.507786	0.000447872		ENSG00000259475	0.03518	1.31274e-07
ENSG00000103932.11	RPAP1	0.009525	0.0143651	0.0139881		ENSG00000130921	0.03523	5.47048e-07
ENSG00000137841.11	PLCB2	0.009525	0.0537334	0.138089		ENSG00000260877	0.0353663	1.21573e-06
ENSG00000183833.16	MAATS1	0.00953569	0.465407	9.22521e-16		ENSG00000213277	0.0354246	0.00215593
ENSG00000188338.14	SLC38A3	0.009547	0.0266136	0.643263		ENSG00000144410	0.0355679	0.000238123
ENSG00000204625.10	HCG9	0.00955848	0.25201	3.41279e-05		ENSG00000120217	0.0356202	1.00889e-05
ENSG00000090432.6	MUL1	0.00958703	0.140321	0.000622632		ENSG00000136932	0.0357387	2.4899e-19
ENSG00000172262.11	ZNF131	0.009588	0.0139476	0.488511		ENSG00000166529	0.0359091	4.37361e-13
ENSG00000261399.1	LA16c-329F2.1	0.0096055	0.0234752	0.870655		ENSG00000184164	0.0360422	5.06209e-08
ENSG00000196715.5	VKORC1L1	0.009615	0.0263824	0.783891		ENSG00000206149	0.03621	0.000251696
ENSG00000224316.1	GTF2IP5	0.009615	0.245662	2.18941e-09		ENSG00000164080	0.0363671	2.21226e-06
ENSG00000243709.1	LEFTY1	0.009642	0.0753768	0.0215435		ENSG00000270062	0.03637	0.00137889
ENSG00000160207.8	HSF2BP	0.0096478	0.121905	0.220819		ENSG00000233296	0.0366454	3.82315e-07
ENSG00000125844.15	RRBP1	0.00976023	0.361345	9.59798e-05		ENSG00000139880	0.0371291	0.00200605
ENSG00000133101.9	CCNA1	0.00976329	0.140305	0.249828		ENSG00000244045	0.0372	7.31908e-07
ENSG00000198162.12	MAN1A2	0.00981207	0.0455258	0.618373		ENSG00000234160	0.0372103	0.0228749
ENSG00000125148.6	MT2A	0.00987295	0.0694235	0.418278		ENSG00000226167	0.0372729	2.87917e-05
ENSG00000169813.16	HNRNPF	0.00988	0.0197086	0.872851		ENSG00000037474	0.0374826	5.02097e-36
ENSG00000215146.4	RP11-313J2.1	0.00988	0.0233832	0.714675		ENSG00000272138	0.0376411	0.0314715
ENSG00000240583.11	AQP1	0.00989482	0.139108	0.449268		ENSG00000197557	0.0377076	0.00486493
ENSG00000224479.6	AC136289.1	0.00990444	0.0260496	0.265532		ENSG00000264968	0.037756	3.77268e-07
ENSG00000177600.8	RPLP2	0.00994985	0.0579396	0.114362		ENSG00000176834	0.0379692	2.61668e-10
ENSG00000281560.1	LSINCT5	0.00995839	0.136634	0.033811		ENSG00000081818	0.03807	0.000933196
ENSG00000168172.8	HOOK3	0.00999788	0.0351944	0.111083		ENSG00000135541	0.0382057	2.04852e-51
ENSG00000137054.15	POLR1E	0.0100575	0.344018	0.025973		ENSG00000258534	0.0382084	4.0249e-06
ENSG00000129515.18	SNX6	0.0100611	0.0982057	0.0441749		ENSG00000215158	0.0382448	2.30249e-05
ENSG00000126351.12	THRA	0.0101605	0.0304909	0.554976		ENSG00000272087	0.0384271	6.16126e-13
ENSG00000242259.8	C22orf39	0.01018	0.0375409	0.518864		ENSG00000160801	0.03849	0.000511147
ENSG00000121807.5	CCR2	0.0101898	0.0179254	0.861303		ENSG00000177000	0.0387154	1.20425e-05
ENSG00000255398.2	HCAR3	0.0102548	0.0734284	0.00773057		ENSG00000271367	0.0390744	0.0120475
ENSG00000116213.15	WRAP73	0.01029	0.0202986	0.245405		ENSG00000240771	0.0390941	8.57752e-11
ENSG00000134283.17	PPHLN1	0.0103201	0.266494	0.116076		ENSG00000235151	0.0392857	1.5406e-11
ENSG00000230510.6	PPP5D1	0.0103662	0.094899	0.0429479		ENSG00000103534	0.03941	1.13682e-09
ENSG00000162434.11	JAK1	0.0103715	0.0942387	0.115921		ENSG00000198231	0.0394743	6.08284e-10
ENSG00000127220.5	ABHD8	0.0103982	0.321346	0.00267919		ENSG00000065882	0.03948	0.00422802
ENSG00000261706.1	LINC00165	0.010498	0.153304	0.0288484		ENSG00000233892	0.0394925	4.06965e-06
ENSG00000259165.1	DDX18P1	0.0105	0.0272612	0.356427		ENSG00000186522	0.0395624	1.77823e-07
ENSG00000082258.12	CCNT2	0.01054	0.051129	0.102168		ENSG00000273841	0.0396966	2.33894e-05
ENSG00000171988.18	JMJD1C	0.01055	0.0138329	0.758675		ENSG00000129465	0.0398847	0.000492426
ENSG00000219133.2	RP11-203F10.6	0.0105642	0.125389	0.0721338		ENSG00000198569	0.0399564	0.000391361
ENSG00000110628.13	SLC22A18	0.0105778	0.131688	0.0206727		ENSG00000253203	0.04	2.6347e-43
ENSG00000155380.11	SLC16A1	0.0105846	0.0494409	0.437737		ENSG00000244682	0.0402335	6.96587e-21
ENSG00000244738.1	RP11-373E16.3	0.01066	0.0280025	0.96967		ENSG00000100429	0.0406714	1.21497e-18
ENSG00000102904.14	TSNAXIP1	0.0108344	0.0223245	0.527352		ENSG00000262001	0.040907	9.20452e-09
ENSG00000206127.10	GOLGA8O	0.0108419	0.0521448	0.0904089		ENSG00000166359	0.04094	4.44454e-13
ENSG00000276337.1	RP11-106D4.2	0.0109388	0.205385	0.0501684		ENSG00000178301	0.04114	0.000457086
ENSG00000206538.8	VGLL3	0.01098	0.0272616	0.939083		ENSG00000013810	0.0411592	6.21321e-11
ENSG00000253328.2	SUMO2P19	0.0110394	0.0450774	0.362137		ENSG00000176732	0.04121	1.10276e-15
ENSG00000172367.15	PDZD3	0.0110396	0.134169	0.518863		ENSG00000262587	0.04123	8.62559e-09
ENSG00000236776.1	RPL21P23	0.0111147	0.0480915	0.195432		ENSG00000269893	0.0414995	1.77625e-18
ENSG00000243738.3	RN7SL181P	0.01115	0.014791	0.00506368		ENSG00000223799	0.0418541	0.0177745
ENSG00000271933.1	RP11-338I21.1	0.0113178	0.118613	0.00764554		ENSG00000078487	0.0419525	0.0305844
ENSG00000143570.17	SLC39A1	0.01134	0.0218445	0.169144		ENSG00000161798	0.0420123	0.034657
ENSG00000277290.1	RP11-326C3.16	0.0114362	0.0572532	0.980428		ENSG00000223969	0.04203	2.18538e-06
ENSG00000274979.1	RP11-1143G9.5	0.0114974	0.185041	0.0108668		ENSG00000125434	0.0422062	0.000327607
ENSG00000223849.1	RP11-80I15.1	0.0115616	0.0677317	0.36482		ENSG00000174611	0.04225	0.0011704
ENSG00000204049.1	RP11-126H7.4	0.01158	0.0284423	0.467441		ENSG00000158805	0.04228	0.0129322
ENSG00000188529.14	SRSF10	0.0116117	0.135059	0.109294		ENSG00000113621	0.0424266	0.000118511
ENSG00000176383.8	B3GNT4	0.01168	0.018554	0.175289		ENSG00000172061	0.0424891	0.000220895
ENSG00000256546.1	AC156455.1	0.01168	0.0145853	0.486728		ENSG00000249628	0.042531	1.08643e-09
ENSG00000221953.5	C1orf229	0.0117621	0.0842429	0.0560423		ENSG00000260442	0.04296	0.000505331
ENSG00000261812.6	TUBB8P7	0.0117744	0.0551736	0.170634		ENSG00000234084	0.0430117	6.60972e-21
ENSG00000158711.13	ELK4	0.0118085	0.0952019	0.288837		ENSG00000163918	0.0430473	4.68074e-06
ENSG00000113555.5	PCDH12	0.0118165	0.0556468	0.579996		ENSG00000124116	0.04306	8.83182e-25
ENSG00000175928.5	LRRN1	0.0118475	0.25724	0.148894		ENSG00000152492	0.0433344	2.51351e-11
ENSG00000255566.1	RP11-114F3.5	0.0118694	0.185546	0.0818178		ENSG00000110944	0.0433492	4.75324e-06
ENSG00000226686.7	LINC01535	0.0119602	0.152221	1.31938e-05		ENSG00000260063	0.0433766	0.0278692
ENSG00000162542.13	TMCO4	0.0119706	0.102657	0.519394		ENSG00000090273	0.0434047	8.71725e-05
ENSG00000109436.7	TBC1D9	0.0120076	0.100788	0.17875		ENSG00000137337	0.04388	0.000212169
ENSG00000254153.1	CTA-398F10.2	0.0120127	0.102306	0.000187292		ENSG00000132681	0.0440463	8.46051e-08
ENSG00000233264.2	AC006042.8	0.0120603	0.0360542	0.935624		ENSG00000236438	0.04405	0.00544421
ENSG00000243749.1	TMEM35B	0.0121269	0.0520891	0.44584		ENSG00000073670	0.044068	1.02737e-09
ENSG00000197442.9	MAP3K5	0.01215	0.0348612	0.184278		ENSG00000232642	0.0443496	1.83678e-15
ENSG00000268364.1	SMC5-AS1	0.0122264	0.38838	0.146723		ENSG00000259956	0.04435	8.25633e-05
ENSG00000138496.16	PARP9	0.0122323	0.0797013	0.780528		ENSG00000186153	0.0447443	6.09748e-14
ENSG00000157613.10	CREB3L1	0.01224	0.0505149	0.03476		ENSG00000138039	0.044857	2.69728e-05
ENSG00000149182.14	ARFGAP2	0.01224	0.0481739	0.0753203		ENSG00000244953	0.0449544	3.37357e-07
ENSG00000149091.15	DGKZ	0.01224	0.0334346	0.354044		ENSG00000177082	0.0456511	4.60604e-09
ENSG00000146678.9	IGFBP1	0.01227	0.0200912	0.596521		ENSG00000115020	0.0457737	1.96462e-08
ENSG00000235590.7	GNAS-AS1	0.0122786	0.020961	0.834324		ENSG00000222112	0.0457821	0.00238864
ENSG00000135407.10	AVIL	0.0122805	0.0688638	0.164013		ENSG00000228784	0.045794	0.00210222
ENSG00000269973.1	RP11-95D17.1	0.0122926	0.346683	2.63707e-13		ENSG00000235241	0.0458385	1.40792e-28
ENSG00000033100.16	CHPF2	0.0124158	0.0833895	0.0910622		ENSG00000246214	0.04589	0.00464073
ENSG00000224546.2	EIF4BP3	0.0124182	0.0880958	0.576569		ENSG00000115275	0.045932	8.18205e-10
ENSG00000225026.1	AC091492.2	0.012454	0.311541	0.00204885		ENSG00000273958	0.0460103	6.84055e-05
ENSG00000270405.1	RP11-208G20.3	0.0125232	0.0362258	0.544628		ENSG00000171953	0.0461888	2.50767e-06
ENSG00000268520.1	CTD-2616J11.10	0.0127316	0.051943	0.278749		ENSG00000244479	0.0463223	1.50386e-33
ENSG00000174171.5	RP11-23P13.6	0.0128017	0.045696	0.819598		ENSG00000119471	0.0468636	8.67717e-10
ENSG00000205323.8	SARNP	0.0128599	0.0391683	0.195024		ENSG00000269019	0.04691	0.000248625
ENSG00000269956.1	MKNK1-AS1	0.0129	0.0145344	0.214534		ENSG00000153363	0.04693	5.61081e-05
ENSG00000135605.12	TEC	0.0129111	0.458643	3.15745e-06		ENSG00000100024	0.0470419	1.73519e-07
ENSG00000037241.7	RPL26L1	0.0130142	0.0591124	0.198531		ENSG00000262903	0.0471039	5.29114e-05
ENSG00000248538.6	RP11-10A14.5	0.01303	0.0106432	0.163006		ENSG00000236908	0.0473738	0.000176472
ENSG00000118508.4	RAB32	0.0131065	0.122555	0.282984		ENSG00000281691	0.0474	0.00189784
ENSG00000166473.17	PKD1L2	0.0131573	0.0451356	0.61044		ENSG00000174912	0.0476068	7.54901e-06
ENSG00000280063.1	RP11-295D4.3	0.0132131	0.0319499	0.988021		ENSG00000232229	0.047819	4.70272e-20
ENSG00000273174.1	RP11-434H6.6	0.0132854	0.0912065	0.616296		ENSG00000215424	0.0478414	6.80554e-05
ENSG00000113140.10	SPARC	0.0134459	0.24459	0.0841088		ENSG00000214425	0.0478789	1.615e-52
ENSG00000154451.14	GBP5	0.0134746	0.0444159	0.294595		ENSG00000184110	0.0479088	6.25269e-12
ENSG00000146352.12	CLVS2	0.0136118	0.049634	0.0683157		ENSG00000243646	0.0480447	7.95205e-17
ENSG00000173714.7	WFIKKN2	0.0136162	0.18861	0.0153528		ENSG00000207110	0.04813	2.30796e-05
ENSG00000244274.7	DBNDD2	0.0137685	0.148829	0.000729091		ENSG00000176531	0.0482031	4.09862e-14
ENSG00000242615.1	CTC-359D24.3	0.0137903	0.268095	0.0446014		ENSG00000271550	0.0482393	7.06284e-10
ENSG00000167685.14	ZNF444	0.0138	0.0103277	0.552721		ENSG00000283945	0.0482698	0.0268456
ENSG00000273284.1	RP11-888D10.4	0.0138052	0.0343644	0.650404		ENSG00000160838	0.0483099	0.00291531
ENSG00000112414.14	ADGRG6	0.013828	0.0624859	0.967874		ENSG00000127743	0.04831	0.0496655
ENSG00000183137.14	CEP57L1	0.01391	0.0165617	0.321246		ENSG00000239827	0.0484613	5.23305e-05
ENSG00000167476.10	JSRP1	0.01391	0.0139495	0.743105		ENSG00000277632	0.04857	0.0274389
ENSG00000270948.1	MTDHP1	0.0139566	0.0442726	0.140838		ENSG00000101544	0.04875	0.00201242
ENSG00000169217.8	CD2BP2	0.0140593	0.0652223	0.177903		ENSG00000213185	0.0487617	0.0131258
ENSG00000110046.12	ATG2A	0.0140868	0.159482	0.0924713		ENSG00000186790	0.0488364	0.0119773
ENSG00000270773.1	RP13-685P2.7	0.0140977	0.174588	0.0193022		ENSG00000246982	0.0489121	2.71302e-27
ENSG00000131055.4	COX4I2	0.0141091	0.167023	1.39376e-05		ENSG00000230183	0.0489653	0.00767858
ENSG00000247271.6	ZBED5-AS1	0.0141588	0.208498	5.86124e-08		ENSG00000157557	0.0491818	6.80184e-06
ENSG00000175664.9	TEX26	0.0141681	0.0614042	0.809751		ENSG00000250651	0.0492424	0.0232095
ENSG00000215840.3	RP11-122G18.7	0.014203	0.173103	0.0624013		ENSG00000213221	0.049733	1.36876e-18
ENSG00000245719.1	RP11-34F13.2	0.0142056	0.0279573	0.530421		ENSG00000196305	0.04977	0.0113026
ENSG00000235865.2	GSN-AS1	0.0142795	0.0945766	0.0227992		ENSG00000107295	0.04981	0.0166243
ENSG00000272369.1	RP11-446N19.1	0.0142966	0.0393789	0.604658		ENSG00000152942	0.0499126	3.4485e-06
ENSG00000133561.15	GIMAP6	0.0143876	0.0480673	0.170991		ENSG00000131409	0.0501384	0.000141131
ENSG00000239445.5	ST3GAL6-AS1	0.01446	0.026568	0.302982		ENSG00000006282	0.0501851	4.9376e-56
ENSG00000111799.20	COL12A1	0.01461	0.0187398	0.411356		ENSG00000211904	0.0502157	0.00210662
ENSG00000100439.10	ABHD4	0.0146109	0.207076	0.000561169		ENSG00000143147	0.0503004	1.80868e-05
ENSG00000130764.9	LRRC47	0.0147615	0.0890665	0.476039		ENSG00000133597	0.05035	6.60302e-06
ENSG00000180304.14	OAZ2	0.01477	0.0247643	0.20732		ENSG00000099899	0.0504849	5.64574e-06
ENSG00000205622.9	AF064858.6	0.0147973	0.0653765	0.354951		ENSG00000076650	0.0505608	1.19379e-07
ENSG00000139117.13	CPNE8	0.0148078	0.116525	0.117203		ENSG00000239445	0.05058	3.96265e-24
ENSG00000116786.11	PLEKHM2	0.0148327	0.0708805	0.598243		ENSG00000099984	0.05075	4.91757e-63
ENSG00000163104.17	SMARCAD1	0.0148332	0.0315489	0.632674		ENSG00000127837	0.05077	0.00041179
ENSG00000073910.19	FRY	0.0148499	0.0762316	0.344762		ENSG00000101639	0.0507982	2.54829e-74
ENSG00000255857.5	PXN-AS1	0.0149483	0.18964	0.00772921		ENSG00000235072	0.0508434	0.0060079
ENSG00000231160.9	KLF3-AS1	0.0149958	0.0300258	0.438274		ENSG00000276417	0.0509	6.47854e-05
ENSG00000232615.4	CTD-2012J19.1	0.0150205	0.296592	0.00567146		ENSG00000177873	0.05097	0.00714412
ENSG00000177453.7	NIM1K	0.0150627	0.0280545	0.869879		ENSG00000127220	0.0510088	8.61886e-07
ENSG00000185009.12	AP3M1	0.01509	0.0430614	0.159759		ENSG00000168060	0.0510097	0.000526774
ENSG00000235316.1	DUSP8P5	0.01509	0.022867	0.865716		ENSG00000269609	0.0510172	1.04234e-10
ENSG00000163932.13	PRKCD	0.015182	0.0519903	0.360642		ENSG00000237753	0.0511825	1.22234e-17
ENSG00000087128.9	TMPRSS11E	0.01522	0.0242219	0.513311		ENSG00000268849	0.0513379	0.0135393
ENSG00000169330.8	KIAA1024	0.015231	0.0492095	0.845003		ENSG00000226767	0.051359	1.115e-05
ENSG00000206149.10	HERC2P9	0.0152727	0.170595	0.106448		ENSG00000280832	0.0514643	0.0132406
ENSG00000130669.17	PAK4	0.0152727	0.10197	0.0119753		ENSG00000277425	0.0516617	0.0103721
ENSG00000234585.6	CCT6P3	0.0153372	0.541949	5.14017e-25		ENSG00000130303	0.0517	1.06999e-06
ENSG00000184619.3	KRBA2	0.0154151	0.0544397	0.88446		ENSG00000272009	0.0517299	8.72227e-11
ENSG00000280560.1	LINC01374	0.015424	0.76832	3.31046e-05		ENSG00000248265	0.0517647	4.47675e-39
ENSG00000173530.5	TNFRSF10D	0.0154537	0.0263833	0.361092		ENSG00000103942	0.0519	0.0454032
ENSG00000260439.1	LMF1-AS1	0.015489	0.174486	0.045549		ENSG00000005075	0.0520462	0.0474085
ENSG00000177721.4	ANXA2R	0.0155048	0.0383254	0.572213		ENSG00000231646	0.0522384	0.000124613
ENSG00000214894.6	LINC00243	0.0155677	0.352822	0.000888893		ENSG00000167635	0.05241	0.000627146
ENSG00000116574.5	RHOU	0.0155818	0.0547446	0.299129		ENSG00000259928	0.0526425	0.00938135
ENSG00000124097.7	HMGB1P1	0.0155997	0.226086	0.00854121		ENSG00000254634	0.0527233	7.12819e-08
ENSG00000254521.6	SIGLEC12	0.01569	0.024815	0.97283		ENSG00000137857	0.0528158	3.84138e-06
ENSG00000256683.6	ZNF350	0.01569	0.0194027	0.177173		ENSG00000166260	0.0528427	1.20551e-10
ENSG00000197780.9	TAF13	0.0157037	0.281983	0.0218756		ENSG00000072756	0.0529935	4.83065e-06
ENSG00000172575.11	RASGRP1	0.0157597	0.0588804	0.278529		ENSG00000248896	0.05301	6.02236e-06
ENSG00000140107.10	SLC25A47	0.01577	0.0174779	0.291094		ENSG00000066923	0.0530299	4.8668e-06
ENSG00000196405.12	EVL	0.01577	0.0187108	0.714423		ENSG00000134339	0.0531057	5.54524e-05
ENSG00000143228.12	NUF2	0.015862	0.356216	5.67512e-05		ENSG00000240695	0.05328	0.00809767
ENSG00000131730.15	CKMT2	0.0158995	0.0323147	0.825995		ENSG00000260549	0.0533071	1.80688e-06
ENSG00000154645.13	CHODL	0.0159204	0.110289	0.18618		ENSG00000088280	0.0533885	1.55454e-07
ENSG00000232485.2	AC098820.3	0.015929	0.199913	0.026463		ENSG00000064703	0.0534853	4.16711e-06
ENSG00000272848.1	RP1-137D17.2	0.0159609	0.0343244	0.986883		ENSG00000267302	0.0535261	1.23286e-05
ENSG00000106526.10	ACTR3C	0.0159938	0.0316284	0.267865		ENSG00000125733	0.05378	0.000131791
ENSG00000271009.2	RP11-346C20.3	0.0160997	0.101522	0.357929		ENSG00000128408	0.0538	3.18012e-07
ENSG00000100592.15	DAAM1	0.0162284	0.0994505	0.078247		ENSG00000077935	0.0538	1.01582e-06
ENSG00000224939.1	LINC00184	0.016232	0.435012	0.00394548		ENSG00000253764	0.053993	1.55639e-11
ENSG00000198715.11	GLMP	0.0162338	0.124835	0.299629		ENSG00000095585	0.05408	0.0198313
ENSG00000071967.11	CYBRD1	5.48805e-08	0.0405332	0.432384		ENSG00000197818	0.0542617	0.0440037
ENSG00000171798.17	KNDC1	0.0163085	0.083638	0.0654308		ENSG00000274654	0.0544405	5.27842e-05
ENSG00000143418.19	CERS2	0.0163567	0.0279267	0.438992		ENSG00000197763	0.0545188	0.00766415
ENSG00000141503.15	MINK1	0.0164438	0.159854	0.30185		ENSG00000251209	0.0545522	2.64246e-05
ENSG00000182326.14	C1S	0.0165277	0.374524	0.0032851		ENSG00000205108	0.0545575	4.08616e-05
ENSG00000261168.1	RP11-68I18.10	0.01653	0.0448545	0.205504		ENSG00000172650	0.0548955	7.82515e-05
ENSG00000220323.3	HIST2H2BD	0.01653	0.0155301	0.38695		ENSG00000163576	0.0550757	1.2394e-97
ENSG00000229021.2	AL591893.1	0.01653	0.0416007	0.4087		ENSG00000146918	0.055091	6.59105e-05
ENSG00000186188.10	FFAR4	0.0166049	0.23122	0.00303376		ENSG00000227001	0.0552242	6.27052e-32
ENSG00000142864.14	SERBP1	0.0166143	0.11015	0.0489689		ENSG00000137975	0.055284	0.000622269
ENSG00000197860.9	SGTB	0.016649	0.0474089	0.77819		ENSG00000184616	0.0554922	4.69719e-13
ENSG00000268297.1	CLEC4GP1	0.0166543	0.0961994	0.159767		ENSG00000186496	0.05562	0.00588386
ENSG00000186352.8	ANKRD37	0.0167024	0.487188	0.000137173		ENSG00000184647	0.055774	0.00207867
ENSG00000138286.14	FAM149B1	0.0167124	0.0549731	0.461722		ENSG00000143514	0.0559165	0.000104148
ENSG00000160563.13	MED27	0.0167624	0.0340508	0.503061		ENSG00000143028	0.0559895	1.48553e-08
ENSG00000100023.18	PPIL2	0.0167629	0.0795211	0.106762		ENSG00000066056	0.0560005	1.68821e-17
ENSG00000044090.8	CUL7	0.0167748	0.0310939	0.809897		ENSG00000105650	0.056181	0.000246026
ENSG00000136099.13	PCDH8	0.0167841	0.301521	0.000512378		ENSG00000075073	0.0562677	0.0225196
ENSG00000167874.6	TMEM88	0.0168369	0.102489	0.209142		ENSG00000205517	0.056395	0.0486623
ENSG00000084774.13	CAD	0.0168467	0.396682	0.000115602		ENSG00000271851	0.0564285	0.000177902
ENSG00000265681.7	RPL17	0.0168956	0.358346	0.0034305		ENSG00000079689	0.0565456	2.22738e-05
ENSG00000252498.1	RNU6-1016P	0.0170517	0.142688	0.0226129		ENSG00000278318	0.05673	1.16316e-10
ENSG00000225969.1	ABHD11-AS1	0.0171697	0.318071	6.57847e-13		ENSG00000281560	0.056797	0.000126884
ENSG00000142959.4	BEST4	0.0172671	0.312224	0.181806		ENSG00000090686	0.0568547	5.04724e-08
ENSG00000185920.15	PTCH1	0.01728	0.0657547	0.0189944		ENSG00000237234	0.0569534	0.0215011
ENSG00000189316.3	RP11-797H7.5	0.0173742	0.193159	1.57335e-06		ENSG00000226479	0.0570085	3.44435e-05
ENSG00000165215.6	CLDN3	0.0174659	0.0599234	0.0760607		ENSG00000109794	0.0572667	4.99672e-10
ENSG00000183340.6	JRKL	0.0175905	0.172997	0.0560596		ENSG00000252621	0.0573789	0.00997772
ENSG00000260455.1	NBAT1	0.0176529	0.10521	0.41001		ENSG00000263531	0.057509	9.42542e-07
ENSG00000278952.1	RP11-399J13.2	0.0178543	0.514778	5.88005e-05		ENSG00000231439	0.0579294	6.59756e-12
ENSG00000135905.18	DOCK10	0.01787	0.0109599	0.437289		ENSG00000183666	0.0582087	2.19598e-18
ENSG00000158966.13	CACHD1	0.0179479	0.139918	0.262916		ENSG00000120539	0.0583478	2.80196e-50
ENSG00000134291.11	TMEM106C	0.0179572	0.112418	0.210524		ENSG00000177700	0.0585501	0.000211339
ENSG00000156831.7	NSMCE2	0.0180172	0.232066	0.0206548		ENSG00000214022	0.05858	2.68763e-06
ENSG00000249641.2	HOXC13-AS	0.01806	0.0164613	0.327554		ENSG00000134571	0.0586229	0.00300273
ENSG00000066382.16	MPPED2	0.0180995	0.0246801	0.669453		ENSG00000174171	0.0586715	0.00674189
ENSG00000063978.15	RNF4	0.0181273	0.0178314	0.191366		ENSG00000161243	0.0587053	0.000133212
ENSG00000237950.1	RP11-7O11.3	0.01815	0.0214847	0.401804		ENSG00000176845	0.0587175	0.00266768
ENSG00000002549.12	LAP3	0.0182345	0.0760983	0.144256		ENSG00000271133	0.05876	0.000930613
ENSG00000008196.12	TFAP2B	0.0183251	0.0405936	0.400005		ENSG00000041802	0.0590804	1.26954e-23
ENSG00000258521.1	RP11-638I2.9	0.0184151	0.0689571	0.0155841		ENSG00000188693	0.0593041	0.0112886
ENSG00000272078.1	RP4-734G22.3	0.0184319	0.0912013	0.307811		ENSG00000143178	0.0593473	0.00232097
ENSG00000157653.11	C9orf43	0.0184425	0.0647045	0.161756		ENSG00000028203	0.0593553	7.36142e-07
ENSG00000260630.6	SNAI3-AS1	0.0184445	0.17056	0.00546347		ENSG00000133275	0.05946	0.000539376
ENSG00000225851.1	HLA-S	0.0184603	0.129651	0.0438491		ENSG00000156261	0.05975	6.66153e-11
ENSG00000227295.2	ELL2P1	0.018523	0.0430198	0.64144		ENSG00000142798	0.0597817	8.31082e-07
ENSG00000261353.1	CTA-14H9.5	0.0185251	0.219674	0.00101379		ENSG00000197498	0.05985	3.04003e-08
ENSG00000267040.6	RP11-35G9.3	0.0185376	0.154332	0.258062		ENSG00000272432	0.0598631	1.80863e-05
ENSG00000263603.1	CTD-2349P21.5	0.0185455	0.0357614	0.388009		ENSG00000224570	0.0599354	0.00323375
ENSG00000270231.3	NBPF8	0.0185984	0.0454379	0.344086		ENSG00000233381	0.0602404	4.01148e-10
ENSG00000244187.7	TMEM141	0.0186014	0.150943	0.0396124		ENSG00000182628	0.0605411	0.000924587
ENSG00000224183.1	SDHDP6	0.0186993	0.230695	4.05879e-09		ENSG00000174953	0.06064	1.80591e-05
ENSG00000273107.1	RP11-165A20.3	0.0187741	0.229295	0.00641071		ENSG00000073060	0.0606901	5.28473e-07
ENSG00000253626.3	EIF5AL1	0.0188523	0.171502	0.00610742		ENSG00000165792	0.0608892	0.00035824
ENSG00000272630.1	RP11-344N10.5	0.0189019	0.177749	3.43968e-05		ENSG00000131233	0.0610119	0.0143592
ENSG00000270547.5	LINC01235	0.0189243	0.0209865	0.0220072		ENSG00000169231	0.0611204	0.0146102
ENSG00000186854.10	TRABD2A	0.0189919	0.0834298	0.564743		ENSG00000122133	0.0612309	0.00195325
ENSG00000240668.1	KRT8P36	0.0190091	0.0172539	0.729589		ENSG00000100162	0.0613039	7.06876e-05
ENSG00000254152.1	CTD-3107M8.2	0.01914	0.0535238	0.0427283		ENSG00000248213	0.0614365	7.59281e-06
ENSG00000118965.14	WDR35	0.01919	0.0149901	0.328852		ENSG00000258725	0.0617325	4.79176e-08
ENSG00000109101.7	FOXN1	0.0192556	0.0336557	0.53338		ENSG00000188613	0.0617345	1.55356e-05
ENSG00000175170.14	FAM182B	0.019343	0.139232	0.000523183		ENSG00000179954	0.0621028	2.22334e-10
ENSG00000197275.13	RAD54B	0.0193569	0.0930619	0.145404		ENSG00000229153	0.0621775	0.00453136
ENSG00000177084.16	POLE	0.0194712	0.165189	0.00471651		ENSG00000117242	0.0622788	1.23073e-06
ENSG00000122484.8	RPAP2	0.0194982	0.220242	0.017382		ENSG00000100330	0.0624177	1.86669e-07
ENSG00000176715.15	ACSF3	0.0195931	0.0341986	0.813439		ENSG00000254016	0.0624707	0.00105063
ENSG00000160752.14	FDPS	0.0197003	0.0548596	0.291645		ENSG00000267100	0.0625976	0.00159461
ENSG00000169299.13	PGM2	0.01973	0.0146849	0.246282		ENSG00000272686	0.06264	0.00166817
ENSG00000270808.1	RP11-574K11.27	0.0197384	0.0580136	0.0821408		ENSG00000206503	0.0627078	1.38901e-15
ENSG00000256249.1	RP11-324E6.6	0.0198043	0.0600883	0.384445		ENSG00000169490	0.0627528	0.0301616
ENSG00000197584.11	KCNMB2	0.0198077	0.0879445	0.121694		ENSG00000132155	0.06279	0.000305482
ENSG00000251602.6	RP11-521B24.3	0.0198567	0.100756	0.177472		ENSG00000154645	0.0627927	0.000134897
ENSG00000227210.1	AC079145.4	0.0199351	0.230038	0.00647719		ENSG00000228623	0.06281	0.00588664
ENSG00000137819.13	PAQR5	0.019971	0.193808	0.334875		ENSG00000163898	0.063	3.93162e-05
ENSG00000155367.15	PPM1J	0.0200073	0.0995119	0.38536		ENSG00000204622	0.063048	1.74784e-26
ENSG00000127952.16	STYXL1	0.0200156	0.267502	0.00138665		ENSG00000129214	0.06305	0.000218214
ENSG00000100575.13	TIMM9	0.0200556	0.147766	0.00813162		ENSG00000275632	0.0631603	1.53563e-05
ENSG00000264895.1	RP11-421E14.2	0.0202192	0.224267	0.108678		ENSG00000174233	0.0631742	0.00185307
ENSG00000114353.16	GNAI2	0.0202223	0.059261	0.302522		ENSG00000164404	0.0633306	4.4411e-08
ENSG00000203685.9	STUM	0.0202297	0.0783377	0.380735		ENSG00000270433	0.0633424	0.015032
ENSG00000279759.1	CTC-425O23.5	0.0202329	0.255238	0.0581267		ENSG00000161513	0.0634463	0.00940832
ENSG00000177706.8	FAM20C	0.0202684	0.0615534	0.174018		ENSG00000255310	0.063522	4.63813e-09
ENSG00000238018.2	AC093110.3	0.02029	0.0177358	0.651309		ENSG00000176386	0.0636581	4.33976e-14
ENSG00000085760.14	MTIF2	0.02029	0.0120607	0.862146		ENSG00000186891	0.0637575	1.01263e-07
ENSG00000188612.11	SUMO2	0.0203002	0.0718266	0.528134		ENSG00000267080	0.0640861	2.24498e-14
ENSG00000278966.2	RP5-1174N9.2	0.0203539	0.141474	0.00328995		ENSG00000255362	0.06409	2.75032e-11
ENSG00000273375.1	RP11-803P9.1	0.0206998	0.112561	0.0369066		ENSG00000204758	0.0641306	1.36197e-06
ENSG00000269800.1	PLEKHA3P1	0.0207314	0.174199	0.529174		ENSG00000141560	0.0641936	1.37624e-64
ENSG00000161649.12	CD300LG	0.0207372	0.128574	0.518693		ENSG00000108379	0.064201	5.41513e-11
ENSG00000257534.1	RP11-834C11.10	0.0209196	0.0559224	0.230479		ENSG00000083099	0.0642802	0.00997225
ENSG00000070061.14	IKBKAP	0.0209458	0.146932	0.0126843		ENSG00000267251	0.0643963	4.76636e-08
ENSG00000280186.1	RP11-483I13.6	0.0210151	0.0444677	0.89073		ENSG00000158292	0.064446	0.048334
ENSG00000267002.2	RP11-242D8.1	0.0211256	0.108668	0.140864		ENSG00000162368	0.0644945	1.4836e-05
ENSG00000204580.13	DDR1	0.0211548	0.0641623	0.340656		ENSG00000156990	0.0647	3.79843e-05
ENSG00000185414.19	MRPL30	0.021169	0.062043	0.0686014		ENSG00000204528	0.0648317	6.559e-59
ENSG00000230580.1	AC021016.7	0.0211846	0.0287132	0.530308		ENSG00000254854	0.0650074	0.00566351
ENSG00000164620.8	RELL2	0.0212192	0.0938167	0.26782		ENSG00000103343	0.06505	0.0449137
ENSG00000100997.18	ABHD12	0.0212758	0.193066	0.000502705		ENSG00000164045	0.065212	3.53481e-30
ENSG00000259459.5	RP11-321G12.1	0.0213613	0.250381	0.0518601		ENSG00000006652	0.0652479	1.16024e-14
ENSG00000213859.4	KCTD11	0.0213993	0.04608	0.595148		ENSG00000124257	0.0653089	0.000346015
ENSG00000132432.13	SEC61G	0.02145	0.0244966	0.462339		ENSG00000137714	0.0657921	2.64639e-07
ENSG00000146205.13	ANO7	0.0216592	0.113246	0.57519		ENSG00000256060	0.0658896	1.35208e-05
ENSG00000230772.1	VN1R108P	0.0218	0.0111091	0.87016		ENSG00000260641	0.0660569	0.0298798
ENSG00000277938.1	RP5-965G21.3	0.0218	0.0331505	0.0770152		ENSG00000244380	0.0660727	0.000155876
ENSG00000125144.13	MT1G	0.021804	0.111007	0.224911		ENSG00000118407	0.0661419	0.0325754
ENSG00000253618.1	GRPEL2-AS1	0.0218654	0.240478	0.00217558		ENSG00000256223	0.0661573	1.39306e-08
ENSG00000135423.12	GLS2	0.0218695	0.270096	0.00360381		ENSG00000134376	0.0661944	0.0354559
ENSG00000263011.1	RP11-473M20.11	0.0219863	0.0353294	0.484687		ENSG00000227992	0.06632	2.98836e-07
ENSG00000100105.17	PATZ1	0.0220654	0.0865858	0.10904		ENSG00000203326	0.0663259	1.41278e-07
ENSG00000117280.12	RAB29	0.022117	0.627147	0.0010646		ENSG00000272175	0.0663297	0.0189364
ENSG00000249685.1	RP11-360F5.3	0.0222346	0.118062	0.0266028		ENSG00000257322	0.0664438	2.19824e-16
ENSG00000099889.13	ARVCF	0.0222843	0.0378396	0.343472		ENSG00000167110	0.066481	0.0365059
ENSG00000213462.4	ERV3-1	0.0223001	0.328267	0.000878772		ENSG00000274422	0.0666853	3.50697e-17
ENSG00000138801.8	PAPSS1	0.0223837	0.0574514	0.17649		ENSG00000197134	0.06675	7.92178e-37
ENSG00000156042.17	CFAP70	0.0224829	0.272579	5.24222e-06		ENSG00000183484	0.06714	0.00284395
ENSG00000140519.12	RHCG	0.0224924	0.345095	0.000208238		ENSG00000125772	0.0672363	0.000183193
ENSG00000136026.13	CKAP4	0.0225502	0.0616285	0.0649808		ENSG00000204740	0.0672699	5.02283e-12
ENSG00000171931.12	FBXW10	0.02257	0.0254774	0.371244		ENSG00000054356	0.0673007	0.0345839
ENSG00000122223.12	CD244	0.0226684	0.0771229	0.0322941		ENSG00000138592	0.0673116	4.2678e-07
ENSG00000240567.1	LINC02067	0.0227877	0.199645	0.00528241		ENSG00000171431	0.0674821	0.0456551
ENSG00000058085.14	LAMC2	0.022832	0.0218205	0.776857		ENSG00000006607	0.0677091	7.53371e-19
ENSG00000110583.12	NAA40	0.02294	0.076161	0.00669638		ENSG00000244198	0.0678822	1.29082e-37
ENSG00000167771.5	RCOR2	0.02294	0.0137968	0.0736592		ENSG00000157637	0.0678851	1.15841e-09
ENSG00000168066.20	SF1	0.02294	0.0358698	0.425297		ENSG00000167642	0.0681395	0.000303305
ENSG00000105737.9	GRIK5	0.0230835	0.189885	0.0179973		ENSG00000232876	0.0684817	6.31619e-22
ENSG00000186280.6	KDM4D	0.0231495	0.0217837	0.677273		ENSG00000196935	0.0685888	9.41018e-10
ENSG00000164169.12	PRMT9	0.02319	0.0212339	0.352354		ENSG00000166926	0.06864	0.000586239
ENSG00000167755.14	KLK6	0.0232341	0.167628	0.198953		ENSG00000219881	0.06873	0.00175185
ENSG00000223797.5	ENTPD3-AS1	0.02326	0.20448	1.03941e-08		ENSG00000105642	0.0688986	1.37033e-05
ENSG00000138131.3	LOXL4	0.0232762	0.210379	0.108569		ENSG00000155957	0.0691273	9.22255e-34
ENSG00000280739.2	EIF1B-AS1	0.0232786	0.0602221	0.022763		ENSG00000166523	0.0691841	0.000147016
ENSG00000177464.4	GPR4	0.0233388	0.0653386	0.111354		ENSG00000122873	0.0693788	1.94333e-18
ENSG00000109452.12	INPP4B	0.0233875	0.0407944	0.961529		ENSG00000172869	0.0694306	0.0317107
ENSG00000259562.2	RP11-762H8.2	0.023509	0.0675979	0.987703		ENSG00000106633	0.0694383	1.07669e-13
ENSG00000211650.2	IGLV5-45	0.02357	0.0134139	0.817752		ENSG00000278730	0.0698567	1.18973e-05
ENSG00000145703.15	IQGAP2	0.0235748	0.0693373	0.18221		ENSG00000225684	0.0698864	0.00180153
ENSG00000115306.15	SPTBN1	0.0236152	0.0721067	0.0140135		ENSG00000182093	0.070109	3.15426e-28
ENSG00000153560.11	UBP1	0.0237244	0.0568828	0.0500849		ENSG00000184445	0.0701195	0.00201642
ENSG00000201579.1	RNU6-343P	0.02377	0.0230758	0.809776		ENSG00000265190	0.0702213	0.0134091
ENSG00000065361.14	ERBB3	0.02377	0.0186058	0.449862		ENSG00000183036	0.07028	0.00859393
ENSG00000110958.15	PTGES3	0.02377	0.020677	0.632962		ENSG00000188321	0.0703159	4.78953e-23
ENSG00000035403.17	VCL	0.0237787	0.241725	5.33713e-07		ENSG00000101470	0.0703393	0.0135257
ENSG00000249673.6	NOP14-AS1	0.0237919	0.0281121	0.920425		ENSG00000137154	0.0705776	6.71924e-05
ENSG00000158882.14	TOMM40L	0.0238257	0.115515	0.0240026		ENSG00000138639	0.0706493	0.00247754
ENSG00000204428.12	LY6G5C	0.0238275	0.0672324	0.459481		ENSG00000058063	0.0706644	8.98399e-09
ENSG00000130164.13	LDLR	0.02406	0.159592	0.542307		ENSG00000175213	0.0706695	0.000362189
ENSG00000198001.13	IRAK4	0.0241679	0.0673954	0.426791		ENSG00000066230	0.0710308	6.43011e-47
ENSG00000231870.4	KRT17P3	0.0241832	0.0411432	0.557189		ENSG00000214851	0.0710748	0.00374524
ENSG00000280216.1	RP3-333H23.9	0.0242569	0.0248394	0.830805		ENSG00000088340	0.0711393	0.00027907
ENSG00000112559.13	MDFI	0.0242839	0.0294231	0.966629		ENSG00000249487	0.071203	0.00534622
ENSG00000271833.1	RP11-356B19.11	0.02444	0.0158285	0.142056		ENSG00000183020	0.0712168	2.65235e-05
ENSG00000105732.12	ZNF574	0.0244728	0.0390068	0.203449		ENSG00000173261	0.0714951	0.00744436
ENSG00000183401.11	CCDC159	0.0245059	0.0300208	0.584152		ENSG00000151657	0.0717141	3.08286e-09
ENSG00000167770.11	OTUB1	0.0245955	0.156796	0.00592567		ENSG00000138459	0.0717932	6.98825e-09
ENSG00000271971.1	CTD-2006H14.2	0.0246466	0.0787492	0.107589		ENSG00000247853	0.0718282	0.0227331
ENSG00000198919.12	DZIP3	0.02469	0.197412	0.00627498		ENSG00000265018	0.071966	5.62835e-62
ENSG00000133466.13	C1QTNF6	0.024925	0.341839	8.2014e-09		ENSG00000205771	0.071977	4.61244e-06
ENSG00000188001.9	TPRG1	0.0249707	0.103995	0.500884		ENSG00000132330	0.0719967	0.00184212
ENSG00000130699.18	TAF4	0.0249891	0.139795	0.493979		ENSG00000107521	0.07207	2.2178e-06
ENSG00000240445.3	FOXO3B	0.0251233	0.0466438	0.449931		ENSG00000116128	0.0721785	0.0166804
ENSG00000224968.1	LINC01645	0.025135	0.0871533	0.961869		ENSG00000144815	0.072208	0.0208485
ENSG00000212993.4	POU5F1B	0.0252265	0.170878	0.0579357		ENSG00000178952	0.07221	6.97577e-07
ENSG00000101745.16	ANKRD12	0.0252471	0.140105	0.10383		ENSG00000234630	0.0722915	5.05413e-10
ENSG00000137747.15	TMPRSS13	0.0252779	0.1735	0.730383		ENSG00000101224	0.0723385	2.67219e-22
ENSG00000214708.4	AC090616.2	0.0252902	0.152468	0.108122		ENSG00000215241	0.0723859	0.00322947
ENSG00000213303.3	CTC-398G3.2	0.0253765	0.17622	0.00775405		ENSG00000170852	0.0725775	0.000475854
ENSG00000204764.13	RANBP17	0.0253988	0.151782	0.254518		ENSG00000070540	0.0727361	0.00876151
ENSG00000170122.5	FOXD4	0.0254098	0.0619245	0.302468		ENSG00000182253	0.0727596	8.43658e-12
ENSG00000113838.12	TBCCD1	0.0254121	0.0865157	0.345291		ENSG00000068781	0.0727774	2.0902e-38
ENSG00000223969.5	AC002456.2	0.0254183	0.0913451	0.833695		ENSG00000250771	0.0728416	0.000206676
ENSG00000142945.12	KIF2C	0.0254353	0.177957	0.00201565		ENSG00000129116	0.07286	0.00788596
ENSG00000231964.1	RP11-67C2.2	0.0255745	0.0902157	0.337774		ENSG00000010610	0.0731225	6.60552e-08
ENSG00000176890.15	TYMS	0.0256062	0.0451584	0.31141		ENSG00000081014	0.0732917	0.00990318
ENSG00000237149.5	ZNF503-AS2	0.0257143	0.16624	0.0101386		ENSG00000091129	0.0735049	0.000115524
ENSG00000163322.13	FAM175A	0.025718	0.116282	0.325247		ENSG00000127838	0.0735091	0.000109226
ENSG00000100442.10	FKBP3	0.0257562	0.0929997	0.0503759		ENSG00000072832	0.0735606	0.00122543
ENSG00000130592.15	LSP1	0.0260055	0.139392	0.0549761		ENSG00000197888	0.0735966	1.48325e-05
ENSG00000174276.6	ZNHIT2	0.0260192	0.0233851	0.753265		ENSG00000228653	0.0737491	1.33427e-12
ENSG00000268355.1	AC006129.1	0.0260932	0.201189	0.0146314		ENSG00000253406	0.0737752	0.0118585
ENSG00000163751.3	CPA3	0.0263326	0.142539	0.930308		ENSG00000106415	0.0738027	0.00914786
ENSG00000133216.16	EPHB2	0.0263822	0.144773	0.311463		ENSG00000187048	0.0740136	1.53795e-05
ENSG00000262482.1	LA16c-321D4.2	0.0263922	0.204775	0.0889968		ENSG00000172322	0.07407	7.41365e-55
ENSG00000197150.12	ABCB8	0.026437	0.420714	0.00705017		ENSG00000180448	0.0742647	0.00248298
ENSG00000224597.9	SVIL-AS1	0.0264663	0.0241035	0.966519		ENSG00000281162	0.074363	0.000443844
ENSG00000160050.14	CCDC28B	0.0265434	0.0396545	0.891057		ENSG00000059573	0.0744719	0.000341594
ENSG00000163012.3	ZSWIM2	0.02655	0.0334161	0.238103		ENSG00000167840	0.0748009	3.88883e-10
ENSG00000066827.15	ZFAT	0.026634	0.0366988	0.572183		ENSG00000250470	0.07503	4.85857e-34
ENSG00000163501.6	IHH	0.026807	0.114465	0.0185074		ENSG00000261560	0.075226	6.60064e-07
ENSG00000163161.12	ERCC3	0.0268363	0.170091	0.00129531		ENSG00000170540	0.07528	2.1523e-07
ENSG00000139718.10	SETD1B	0.0268583	0.0447711	0.101407		ENSG00000129625	0.07534	0.000607194
ENSG00000231181.1	RP13-15M17.1	0.0268681	0.0156402	0.00479825		ENSG00000007255	0.0754239	2.83241e-07
ENSG00000229605.5	RPL21P93	0.0269162	0.248478	0.000996817		ENSG00000109113	0.0756346	3.97355e-05
ENSG00000168314.17	MOBP	0.0270559	0.0391146	0.66036		ENSG00000167173	0.0759439	0.0177224
ENSG00000127399.14	LRRC61	0.02724	0.0506679	0.102705		ENSG00000136811	0.0760971	3.43315e-06
ENSG00000261305.1	RP4-584D14.7	0.02724	0.0237281	0.957581		ENSG00000138380	0.0761926	2.47398e-13
ENSG00000013374.15	NUB1	0.02724	0.0200191	0.131928		ENSG00000171843	0.0762327	0.00108031
ENSG00000114867.20	EIF4G1	0.02726	0.0315035	0.866591		ENSG00000182048	0.0764233	3.6647e-05
ENSG00000173214.5	MFSD4B	0.0273273	0.0911554	0.00464456		ENSG00000146535	0.0765632	3.54237e-05
ENSG00000213923.11	CSNK1E	0.02733	0.0151723	0.442786		ENSG00000135926	0.076595	1.64072e-06
ENSG00000225872.3	LINC01529	0.0274138	0.0463791	0.899643		ENSG00000167723	0.0766512	2.20563e-08
ENSG00000188095.4	MESP2	0.0274168	0.105866	0.000553985		ENSG00000203667	0.0766832	3.35254e-05
ENSG00000163481.7	RNF25	0.0275105	0.184383	0.00205453		ENSG00000274523	0.0767011	4.71268e-05
ENSG00000118873.15	RAB3GAP2	0.0275226	0.0547358	0.346581		ENSG00000267336	0.0767939	0.0499159
ENSG00000122852.14	SFTPA1	0.0275378	0.0967803	0.343762		ENSG00000116157	0.0771793	1.50779e-55
ENSG00000250770.3	RP5-1063M23.3	0.0275441	0.0671722	0.242113		ENSG00000151746	0.0772465	2.30524e-17
ENSG00000130723.18	PRRC2B	0.0276715	0.028826	0.538299		ENSG00000186260	0.0772729	0.00379002
ENSG00000198718.12	TOGARAM1	0.0276892	0.0586448	0.139083		ENSG00000235217	0.0773366	5.70096e-08
ENSG00000143156.13	NME7	0.0278086	0.118278	0.0616418		ENSG00000120860	0.07735	2.30892e-14
ENSG00000114771.13	AADAC	0.0278117	0.096719	0.132039		ENSG00000164082	0.07758	1.15224e-07
ENSG00000161714.11	PLCD3	0.0279506	0.0843684	0.162298		ENSG00000136237	0.0778535	0.000292453
ENSG00000183346.6	C10orf107	0.0279682	0.0867468	0.134856		ENSG00000212206	0.0780008	0.00110839
ENSG00000275665.1	CTB-58E17.9	0.02815	0.0404424	0.156287		ENSG00000114126	0.0780293	0.000599808
ENSG00000163606.10	CD200R1	0.0281729	0.0933393	0.00134959		ENSG00000007080	0.07844	4.61987e-10
ENSG00000227598.1	RP1-167A14.2	0.0283043	0.121677	0.0033147		ENSG00000276778	0.0784802	1.78464e-12
ENSG00000108433.16	GOSR2	0.0283251	0.0393327	0.222698		ENSG00000204954	0.0785038	3.42499e-19
ENSG00000163141.18	BNIPL	0.0283673	0.131594	0.279812		ENSG00000196387	0.0787205	0.0444474
ENSG00000163009.8	C2orf48	0.028386	0.0909165	0.0232769		ENSG00000140955	0.0789965	2.0594e-20
ENSG00000123836.14	PFKFB2	0.0284021	0.0562406	0.158824		ENSG00000243554	0.0790318	1.3484e-10
ENSG00000161203.13	AP2M1	0.0285	0.0205077	0.395137		ENSG00000159231	0.0790441	6.48809e-10
ENSG00000122406.12	RPL5	0.0287218	0.0462228	0.378816		ENSG00000112110	0.079151	1.26465e-25
ENSG00000164849.9	GPR146	0.0287881	0.0716961	0.193653		ENSG00000119888	0.0792263	0.000124733
ENSG00000129518.8	EAPP	0.0288655	0.0528156	0.772405		ENSG00000259081	0.0792975	0.000261677
ENSG00000117407.16	ARTN	0.0288746	0.203907	3.4717e-06		ENSG00000118257	0.0794418	2.65663e-05
ENSG00000136425.12	CIB2	0.02888	0.0295179	0.72861		ENSG00000262185	0.0794709	0.00685171
ENSG00000166411.13	IDH3A	0.02888	0.0492851	0.0312359		ENSG00000214174	0.0797836	1.49761e-14
ENSG00000224986.2	PPP1R8P1	0.0289215	0.0452303	0.247308		ENSG00000092108	0.0800077	7.5727e-09
ENSG00000107954.10	NEURL1	0.028926	0.21177	0.0130842		ENSG00000270638	0.08023	0.00962389
ENSG00000092847.11	AGO1	0.028963	0.0867375	0.0287732		ENSG00000118454	0.0803838	0.0192548
ENSG00000182240.15	BACE2	0.0291	0.0308915	0.903545		ENSG00000028137	0.080661	0.000382359
ENSG00000279196.1	RP11-1072A3.3	0.029233	0.0846792	0.225389		ENSG00000167910	0.0807248	2.16676e-05
ENSG00000248794.1	CTD-2248H3.1	0.0292432	0.0259689	0.373412		ENSG00000135333	0.0810061	1.77474e-08
ENSG00000136237.18	RAPGEF5	0.0292539	0.378985	0.000842599		ENSG00000228192	0.0810287	0.022121
ENSG00000148154.9	UGCG	0.0292574	0.0380847	0.248552		ENSG00000119878	0.0811061	1.57712e-12
ENSG00000267078.1	RP11-666A8.9	0.0292998	0.159432	0.168536		ENSG00000177868	0.0812476	2.53407e-14
ENSG00000002933.7	TMEM176A	0.0293595	0.0353338	0.603726		ENSG00000183486	0.0812939	7.23815e-06
ENSG00000151233.10	GXYLT1	0.0293679	0.0416035	0.797926		ENSG00000205420	0.0815199	1.29781e-10
ENSG00000167635.11	ZNF146	0.0293717	0.151474	0.230756		ENSG00000164855	0.0817	0.000306186
ENSG00000204060.6	FOXO6	0.0294301	0.283338	0.0020426		ENSG00000273257	0.0817014	6.26151e-12
ENSG00000123472.12	ATPAF1	0.02945	0.0195355	0.097923		ENSG00000117983	0.0817061	0.000472231
ENSG00000163626.16	COX18	0.02947	0.0298272	0.399185		ENSG00000235413	0.0817146	1.23212e-05
ENSG00000087263.16	OGFOD1	0.029515	0.048858	0.450721		ENSG00000130764	0.0817427	0.000933835
ENSG00000196227.10	FAM217B	0.0295266	0.116674	0.202455		ENSG00000160226	0.0820078	8.01233e-38
ENSG00000187676.7	B3GLCT	0.0297693	0.331912	0.00063595		ENSG00000235602	0.0822827	5.30361e-07
ENSG00000171606.17	ZNF274	0.0297859	0.0793988	0.125629		ENSG00000152284	0.0824828	0.0291616
ENSG00000182472.8	CAPN12	0.0298524	0.0386297	0.558997		ENSG00000204410	0.0825056	0.0205574
ENSG00000234235.1	BOK-AS1	0.0298719	0.073863	0.0271078		ENSG00000272604	0.0825233	0.000231989
ENSG00000171456.16	ASXL1	0.0299679	0.0459712	0.15168		ENSG00000260743	0.0825317	0.000176036
ENSG00000163320.10	CGGBP1	0.0299907	0.256223	0.000176715		ENSG00000007866	0.0829135	0.0053426
ENSG00000257303.1	RP11-977G19.11	0.0300206	0.0603518	0.18672		ENSG00000166123	0.0829166	0.00384598
ENSG00000161395.13	PGAP3	0.030072	0.234995	0.00424203		ENSG00000187097	0.0830691	2.54746e-05
ENSG00000244151.1	RP11-148K1.12	0.030079	0.0356443	0.299823		ENSG00000198673	0.0832746	4.19526e-07
ENSG00000230798.5	FOXD3-AS1	0.0300984	0.0401404	0.24766		ENSG00000123739	0.08345	4.92847e-17
ENSG00000169016.16	E2F6	0.0301	0.0156924	0.543279		ENSG00000240654	0.0834921	4.55388e-09
ENSG00000075975.15	MKRN2	0.0301355	0.0414713	0.102975		ENSG00000278997	0.0837245	2.14309e-09
ENSG00000141552.17	ANAPC11	0.0301587	0.0826003	0.0988121		ENSG00000177042	0.0838308	1.38817e-69
ENSG00000009780.15	FAM76A	0.0301705	0.0439391	0.828974		ENSG00000279672	0.08384	3.33548e-102
ENSG00000159445.12	THEM4	0.0301939	0.0437354	0.928779		ENSG00000117748	0.0838552	7.99231e-07
ENSG00000224034.1	RP11-445P17.8	0.0302114	0.0415552	0.37439		ENSG00000021826	0.0839681	2.0546e-16
ENSG00000152484.13	USP12	0.0302801	0.101701	0.540878		ENSG00000171864	0.0839725	5.87104e-05
ENSG00000259330.2	INAFM2	0.0304234	0.0461933	0.284165		ENSG00000278966	0.0841455	0.000471903
ENSG00000280157.1	RP11-520H14.7	0.0304459	0.136877	0.0206662		ENSG00000228110	0.0841524	0.024651
ENSG00000249797.1	LINC02147	0.0305953	0.0501426	0.218516		ENSG00000271943	0.0842988	2.944e-12
ENSG00000174564.12	IL20RB	0.03062	0.0464173	0.0648506		ENSG00000174903	0.0843088	0.0106355
ENSG00000266171.1	RP11-769O8.1	0.03066	0.0177079	0.277973		ENSG00000279463	0.08431	0.0397105
ENSG00000101557.14	USP14	0.03066	0.0169674	0.611349		ENSG00000260776	0.0843921	4.97787e-66
ENSG00000066136.20	NFYC	0.0306703	0.126293	0.00243253		ENSG00000106392	0.0845289	1.18808e-30
ENSG00000273837.1	LLNLR-470E3.1	0.030791	0.0746513	0.0784849		ENSG00000078725	0.0845555	0.00451118
ENSG00000161180.10	CCDC116	0.0309944	0.227758	0.206599		ENSG00000269737	0.0845763	1.21592e-05
ENSG00000227355.2	RP11-162D16.2	0.0310541	0.0319471	0.608127		ENSG00000141298	0.08458	0.000659644
ENSG00000160208.12	RRP1B	0.0310779	0.051165	0.568995		ENSG00000111886	0.08459	1.16808e-12
ENSG00000124496.12	TRERF1	0.0311193	0.211202	0.00110005		ENSG00000225855	0.0846479	1.15546e-11
ENSG00000259834.1	RP11-284N8.3	0.0311251	0.114998	0.0115179		ENSG00000158815	0.084702	3.17663e-09
ENSG00000173210.19	ABLIM3	0.0312017	0.0620333	0.235377		ENSG00000279148	0.0847257	0.0387786
ENSG00000131979.18	GCH1	0.0313601	0.0683111	0.193124		ENSG00000254636	0.0847439	0.000225293
ENSG00000169155.9	ZBTB43	0.0313801	0.0487322	0.236837		ENSG00000204574	0.0847665	0.000698553
ENSG00000175063.16	UBE2C	0.0315208	0.181543	0.0266793		ENSG00000154845	0.08479	9.70728e-06
ENSG00000132906.17	CASP9	0.0315621	0.0867558	0.00767098		ENSG00000203872	0.0852672	1.47541e-14
ENSG00000181322.13	NME9	0.0315877	0.329575	0.000897793		ENSG00000222014	0.08541	0.00766591
ENSG00000158023.9	WDR66	0.0316101	0.258464	0.024067		ENSG00000225766	0.08541	0.00264005
ENSG00000203778.7	FAM229B	0.0316572	0.0656052	0.10176		ENSG00000111652	0.08584	0.00618656
ENSG00000248994.1	RP11-259O2.1	0.03167	0.0213379	0.698234		ENSG00000180660	0.0858468	0.00264236
ENSG00000103248.18	MTHFSD	0.0316771	0.0539186	0.433303		ENSG00000072864	0.0858689	0.00062614
ENSG00000236104.2	ZBTB22	0.0318053	0.0224284	0.0176677		ENSG00000119203	0.0859705	4.60723e-08
ENSG00000114204.14	SERPINI2	0.03181	0.0242713	0.709676		ENSG00000111676	0.0861241	7.84754e-22
ENSG00000167962.13	ZNF598	0.0318586	0.0759092	0.812268		ENSG00000005156	0.0862208	5.45118e-21
ENSG00000242814.2	RP11-436H11.1	0.0319024	0.0375106	0.285504		ENSG00000085840	0.0862416	0.0125328
ENSG00000095539.15	SEMA4G	0.0319068	0.104685	0.393867		ENSG00000132613	0.0862645	3.88699e-07
ENSG00000108878.4	CACNG1	0.0319759	0.0324302	0.688823		ENSG00000138109	0.0864104	2.81819e-05
ENSG00000177788.5	RP5-1061H20.4	0.032016	0.052444	0.938101		ENSG00000184441	0.0864712	6.32904e-31
ENSG00000107438.8	PDLIM1	0.0321028	0.206371	0.000540189		ENSG00000158006	0.0864956	0.0140923
ENSG00000231226.1	TRIM31-AS1	0.0321132	0.127525	0.00713524		ENSG00000069943	0.0865199	4.87148e-15
ENSG00000111652.9	COPS7A	0.0321232	0.0509851	0.897513		ENSG00000254614	0.0865759	1.94086e-53
ENSG00000241852.9	C8orf58	0.0321453	0.0654288	0.0753357		ENSG00000189136	0.0866492	4.91226e-17
ENSG00000189159.15	HN1	0.03215	0.0125198	0.1427		ENSG00000205436	0.086676	2.62959e-09
ENSG00000144320.13	LNPK	0.0322051	0.177143	0.140728		ENSG00000240403	0.0867137	0.0143506
ENSG00000168528.11	SERINC2	0.0322424	0.0480005	0.78159		ENSG00000211456	0.0871723	0.0491457
ENSG00000116977.18	LGALS8	0.0323591	0.14714	0.000518258		ENSG00000161980	0.0872648	2.03041e-07
ENSG00000119326.14	CTNNAL1	0.032373	0.0678326	0.347957		ENSG00000282897	0.087513	7.62025e-05
ENSG00000267203.1	SNRPGP4	0.0326588	0.102848	0.214867		ENSG00000197062	0.0876644	3.05074e-17
ENSG00000233327.10	USP32P2	0.0326731	0.0420254	0.497157		ENSG00000172901	0.0877939	3.03228e-05
ENSG00000164880.15	INTS1	0.03272	0.186873	7.67867e-08		ENSG00000178222	0.0879841	2.14486e-10
ENSG00000248092.7	NNT-AS1	0.0327366	0.0542442	0.173802		ENSG00000225706	0.0880215	7.93765e-38
ENSG00000105829.11	BET1	3.15649e-07	0.0239812	0.666016		ENSG00000087191	0.0880474	3.03508e-07
ENSG00000100401.19	RANGAP1	0.0328791	0.254167	0.000379394		ENSG00000146267	0.0881381	9.99814e-06
ENSG00000163521.15	GLB1L	0.033079	0.0594793	0.0579872		ENSG00000255260	0.088142	1.22728e-17
ENSG00000122574.10	WIPF3	0.0331099	0.0225902	0.211781		ENSG00000225335	0.088152	0.00267213
ENSG00000137478.14	FCHSD2	0.03311	0.0205939	0.867443		ENSG00000272758	0.0882273	2.90088e-13
ENSG00000228915.3	OR7E128P	0.03311	0.013544	0.347686		ENSG00000108439	0.0882399	4.64691e-09
ENSG00000187951.10	ARHGAP11B	0.03312	0.0187476	0.281379		ENSG00000058729	0.08838	0.00615484
ENSG00000261794.1	GOLGA8H	0.03312	0.0527977	0.0765896		ENSG00000178722	0.0885092	0.0035589
ENSG00000271614.1	ATP2B1-AS1	0.03312	0.0147843	0.674115		ENSG00000116205	0.0886853	0.0127406
ENSG00000127526.14	SLC35E1	0.03312	0.028437	0.813507		ENSG00000273018	0.08874	5.21798e-56
ENSG00000160318.6	CLDND2	0.03312	0.0127957	0.0205619		ENSG00000243663	0.0888494	3.93055e-05
ENSG00000274270.1	RP11-34F20.7	0.0331518	0.450339	2.77762e-06		ENSG00000273172	0.0888777	4.59341e-18
ENSG00000113211.5	PCDHB6	0.0332019	0.0700961	0.0554779		ENSG00000246695	0.08892	0.0193462
ENSG00000258429.1	PDF	0.0332286	0.152695	0.0223988		ENSG00000253326	0.08892	2.03422e-31
ENSG00000142615.7	CELA2A	0.0332414	0.0351348	0.478631		ENSG00000154856	0.0889741	0.00827814
ENSG00000131242.17	RAB11FIP4	0.0334413	0.0565585	0.0621267		ENSG00000106327	0.088981	1.28635e-05
ENSG00000166435.15	XRRA1	0.0334699	0.0679236	0.0112165		ENSG00000010292	0.0890577	2.14553e-06
ENSG00000100554.11	ATP6V1D	0.0335038	0.069072	0.0433776		ENSG00000223305	0.089208	1.74814e-08
ENSG00000116885.18	OSCP1	0.0335361	0.182611	0.204578		ENSG00000267980	0.0892111	1.22413e-08
ENSG00000160049.11	DFFA	0.0335907	0.123018	0.000889072		ENSG00000251143	0.0893074	0.0287919
ENSG00000277452.1	RN7SL473P	0.0336484	0.0347026	0.7232		ENSG00000141738	0.08955	0.0115935
ENSG00000175166.16	PSMD2	0.0336588	0.113772	0.055728		ENSG00000149218	0.0896247	5.90196e-07
ENSG00000163159.12	VPS72	0.0338538	0.0765809	0.0445563		ENSG00000143149	0.0896595	1.81756e-10
ENSG00000188672.17	RHCE	0.0338641	0.2972	4.68325e-10		ENSG00000268686	0.0899091	2.36189e-15
ENSG00000196739.14	COL27A1	0.0339664	0.0931329	0.0791878		ENSG00000280302	0.0900494	3.26737e-05
ENSG00000261534.1	RP11-244O19.1	0.0339885	0.0252263	0.666307		ENSG00000257986	0.0902579	0.00397031
ENSG00000119686.9	FLVCR2	0.0340558	0.0707399	0.0201627		ENSG00000234338	0.0903139	0.0142481
ENSG00000090686.15	USP48	0.0342229	0.266295	0.00322842		ENSG00000101191	0.0904483	0.000562235
ENSG00000174953.13	DHX36	0.034228	0.26869	0.0135901		ENSG00000170448	0.0904739	3.26552e-11
ENSG00000118855.18	MFSD1	0.0342557	0.098157	0.022173		ENSG00000164694	0.0905563	0.00120492
ENSG00000145439.11	CBR4	0.0342992	0.0450173	0.66499		ENSG00000173457	0.09066	0.000285215
ENSG00000137203.10	TFAP2A	0.0343642	0.310463	0.00175432		ENSG00000137507	0.09076	0.000677448
ENSG00000080824.18	HSP90AA1	0.03438	0.0372963	0.142088		ENSG00000164924	0.0907696	1.16946e-15
ENSG00000272444.1	RP11-1017G21.6	0.03438	0.0285913	0.13571		ENSG00000172273	0.09083	4.08867e-05
ENSG00000006831.9	ADIPOR2	0.0343941	0.0219068	0.115106		ENSG00000189190	0.0908737	3.23322e-55
ENSG00000172432.18	GTPBP2	0.0345222	0.204582	0.0211361		ENSG00000186364	0.09099	5.85422e-09
ENSG00000232352.1	SEMA3B-AS1	0.0345572	0.0527062	0.0761545		ENSG00000080709	0.0910721	2.79074e-05
ENSG00000259884.1	RP11-1100L3.8	0.0345977	0.0504329	0.221482		ENSG00000183323	0.0912338	6.87635e-25
ENSG00000197744.5	PTMAP2	0.0346442	0.0354356	0.639848		ENSG00000230499	0.0912456	0.00325237
ENSG00000169679.14	BUB1	0.0346629	0.0241596	0.343664		ENSG00000138075	0.091442	0.000374903
ENSG00000111906.17	HDDC2	0.03467	0.041445	0.184097		ENSG00000132383	0.0914758	1.87902e-17
ENSG00000272384.1	RP11-44N11.2	0.0348031	0.0623659	0.696478		ENSG00000179772	0.0915578	0.000525157
ENSG00000145220.13	LYAR	0.0348058	0.0958642	0.0580629		ENSG00000226101	0.091689	0.000465289
ENSG00000214530.8	STARD10	0.0348596	0.0812013	0.112635		ENSG00000239713	0.0917474	1.12695e-25
ENSG00000144730.17	IL17RD	0.0348746	0.072322	0.114667		ENSG00000166262	0.0920858	0.0033008
ENSG00000181163.13	NPM1	0.0350857	0.073314	0.0519994		ENSG00000141485	0.0925201	4.49918e-06
ENSG00000011426.10	ANLN	0.0352891	0.160612	0.00227586		ENSG00000077420	0.0925892	4.53398e-07
ENSG00000159479.16	MED8	0.0353198	0.147489	0.00176292		ENSG00000171094	0.0927867	0.0434507
ENSG00000171016.11	PYGO1	0.0354087	0.113065	0.0891867		ENSG00000243477	0.09282	0.0010186
ENSG00000246640.1	RP11-1094H24.4	0.0354136	0.091251	0.817373		ENSG00000146755	0.0928811	4.69311e-06
ENSG00000143578.15	CREB3L4	0.0355454	0.0537246	0.138517		ENSG00000254901	0.0929828	4.45085e-06
ENSG00000197323.11	TRIM33	0.0356353	0.0583214	0.0594382		ENSG00000267317	0.09299	0.0145576
ENSG00000116151.13	MORN1	0.0356613	0.118149	0.00122613		ENSG00000225726	0.0930208	0.000439574
ENSG00000141279.15	NPEPPS	0.0359799	0.0461498	0.596528		ENSG00000238090	0.0931096	0.013037
ENSG00000260288.3	RP11-24M17.4	0.03598	0.0313169	0.265584		ENSG00000050327	0.093124	5.12854e-11
ENSG00000154358.20	OBSCN	0.0359957	0.236701	0.797945		ENSG00000185842	0.0931804	4.66057e-07
ENSG00000277972.1	CISD3	0.0360188	0.165655	0.158419		ENSG00000268912	0.0932609	8.04643e-06
ENSG00000162623.15	TYW3	0.0360523	0.0245647	0.563678		ENSG00000136011	0.0932792	0.0122131
ENSG00000198835.3	GJC2	0.0362253	0.0463874	0.551525		ENSG00000203999	0.0935335	4.54983e-09
ENSG00000235919.4	ASH1L-AS1	0.03625	0.0392089	0.220822		ENSG00000113318	0.0935918	4.83762e-21
ENSG00000197728.9	RPS26	0.03638	0.0374309	0.248113		ENSG00000125629	0.09383	0.00056828
ENSG00000135842.16	FAM129A	0.0364204	0.341024	0.0106539		ENSG00000110060	0.0938616	9.13224e-05
ENSG00000138615.5	CILP	0.03644	0.0334222	0.230179		ENSG00000184967	0.0939555	2.34445e-15
ENSG00000241839.9	PLEKHO2	0.03644	0.0100219	0.424434		ENSG00000144362	0.0939784	7.16401e-18
ENSG00000242908.6	AADACL2-AS1	0.036649	0.135064	0.000818167		ENSG00000100058	0.0940104	0.00149653
ENSG00000143630.9	HCN3	0.0366601	0.0485507	0.100111		ENSG00000165046	0.09411	0.0061307
ENSG00000139433.9	GLTP	0.0367539	0.117865	0.00044658		ENSG00000128849	0.09412	0.00601262
ENSG00000163357.10	DCST1	0.036899	0.0185864	0.673782		ENSG00000196363	0.0941301	1.96501e-06
ENSG00000127507.17	ADGRE2	0.0369401	0.05681	0.028051		ENSG00000249348	0.0942309	0.0002668
ENSG00000134202.10	GSTM3	0.037022	0.51213	1.44413e-06		ENSG00000235271	0.09429	2.69714e-06
ENSG00000163681.14	SLMAP	0.0370635	0.0734072	0.0899888		ENSG00000184613	0.0943915	3.5104e-21
ENSG00000138942.15	RNF185	0.0370844	0.0532832	0.240564		ENSG00000143799	0.094415	0.000122456
ENSG00000015479.18	MATR3	0.0370964	0.024671	0.78764		ENSG00000136193	0.0945351	0.00740193
ENSG00000103642.11	LACTB	0.037107	0.0728299	0.9657		ENSG00000168661	0.0945606	2.17579e-08
ENSG00000143320.8	CRABP2	0.0371336	0.118758	0.00601717		ENSG00000100413	0.0946475	0.000781016
ENSG00000167656.4	LY6D	0.0372221	0.105545	0.00113548		ENSG00000232070	0.09466	0.010586
ENSG00000126088.13	UROD	0.0372942	0.135901	0.00034047		ENSG00000243562	0.094688	3.04819e-05
ENSG00000135535.15	CD164	0.0373446	0.0830565	0.268775		ENSG00000160181	0.094823	5.39299e-06
ENSG00000109072.13	VTN	0.0373484	0.148453	0.0161888		ENSG00000255422	0.0948981	1.54813e-11
ENSG00000224609.6	HSD52	0.0373802	0.193797	9.89414e-08		ENSG00000169992	0.0952083	0.0159897
ENSG00000248290.1	TNXA	0.0374601	0.157029	0.000723729		ENSG00000007933	0.0953305	2.08365e-06
ENSG00000228218.1	ATF4P3	0.0374967	0.0350353	0.875338		ENSG00000131748	0.09539	0.0291893
ENSG00000183798.4	EMILIN3	0.037568	0.0346516	0.531771		ENSG00000117528	0.0953993	1.31626e-10
ENSG00000224497.1	RPL36P4	0.0375705	0.0622789	0.241162		ENSG00000165091	0.0955356	1.57067e-05
ENSG00000116525.13	TRIM62	0.037799	0.156293	0.0902534		ENSG00000270210	0.0957843	0.000136672
ENSG00000186474.15	KLK12	0.037849	0.0343017	0.560623		ENSG00000148296	0.0959962	1.10694e-27
ENSG00000128284.19	APOL3	0.0378762	0.0438657	0.156781		ENSG00000227124	0.096439	1.98658e-18
ENSG00000232022.7	FAAHP1	0.0378987	0.171248	0.000879119		ENSG00000119328	0.0964979	0.00947291
ENSG00000130957.4	FBP2	0.0379365	0.0228934	0.984639		ENSG00000276116	0.0965902	3.96352e-08
ENSG00000116329.10	OPRD1	0.0379425	0.0507	0.869625		ENSG00000272668	0.0966918	3.48942e-69
ENSG00000277449.1	CEBPB-AS1	0.0380587	0.128175	0.244344		ENSG00000157833	0.0967719	1.43067e-09
ENSG00000141298.17	SSH2	0.0380919	0.0502568	0.256459		ENSG00000163751	0.0968661	1.84488e-05
ENSG00000111275.12	ALDH2	0.0381745	0.051516	0.198702		ENSG00000224609	0.0970874	4.34363e-10
ENSG00000115902.10	SLC1A4	0.0382698	0.0591202	0.065575		ENSG00000279286	0.0971296	0.0194617
ENSG00000279255.1	LA16c-380A1.2	0.0383888	0.19345	0.080449		ENSG00000261054	0.0972362	3.58034e-11
ENSG00000267787.5	RP11-35G9.5	0.0384215	0.0590403	0.233679		ENSG00000278816	0.0973286	0.000303403
ENSG00000166377.19	ATP9B	0.0384384	0.269635	0.017405		ENSG00000070087	0.0973598	1.54474e-06
ENSG00000225630.1	MTND2P28	0.0384817	0.0365209	0.197415		ENSG00000230138	0.0975349	0.0023077
ENSG00000106771.12	TMEM245	0.0385372	0.209401	1.03314e-05		ENSG00000164778	0.09759	3.39566e-06
ENSG00000163792.6	TCF23	0.0385414	0.0649605	0.283353		ENSG00000115363	0.0975967	0.000116393
ENSG00000218631.1	RP3-395C13.1	0.0386002	0.0784475	0.0209297		ENSG00000053254	0.09761	0.0439721
ENSG00000213609.3	RPL7AP50	0.03872	0.105176	0.0013778		ENSG00000141646	0.09783	3.61504e-08
ENSG00000170509.11	HSD17B13	0.0388324	0.208791	0.00392508		ENSG00000170160	0.0978457	2.53677e-74
ENSG00000136378.14	ADAMTS7	0.0389204	0.093433	0.0121324		ENSG00000120093	0.09801	0.00165654
ENSG00000127589.4	TUBBP1	0.0390621	0.193755	0.071211		ENSG00000145287	0.0980779	3.0333e-09
ENSG00000095370.19	SH2D3C	0.03911	0.0395582	0.250961		ENSG00000103599	0.0984274	1.19305e-08
ENSG00000136944.17	LMX1B	0.03911	0.0230431	0.759088		ENSG00000116127	0.09846	0.00383925
ENSG00000274565.1	CTD-3035K23.7	0.0391544	0.109045	0.796582		ENSG00000170500	0.0991089	0.0496224
ENSG00000100304.12	TTLL12	0.0392605	0.125844	0.61891		ENSG00000248648	0.0992332	0.0166301
ENSG00000280515.1	SALRNA2	0.0392701	0.135883	0.498325		ENSG00000165152	0.0994779	0.000561135
ENSG00000186451.1	SPATA12	0.0393656	0.496036	2.4416e-06		ENSG00000177951	0.0996712	0.0181655
ENSG00000136527.17	TRA2B	0.0394646	0.0821914	0.0188014		ENSG00000141959	0.0997292	1.90069e-06
ENSG00000211952.3	IGHV4-28	0.0394721	0.24472	0.0573467		ENSG00000243284	0.10017	1.68014e-22
ENSG00000175906.4	ARL4D	0.0394964	0.0478382	0.13923		ENSG00000072210	0.100218	0.00533436
ENSG00000187994.13	RINL	0.0395463	0.0404362	0.916027		ENSG00000112877	0.100301	1.08347e-09
ENSG00000233912.1	AC026202.3	0.0395806	0.0449315	0.533016		ENSG00000084444	0.1004	0.00276813
ENSG00000132952.11	USPL1	0.0396754	0.142746	0.00330985		ENSG00000267078	0.100446	1.0512e-05
ENSG00000253978.1	CTB-178M22.2	0.03968	0.0533528	0.0312452		ENSG00000261366	0.1007	0.019994
ENSG00000279345.1	RP3-522J7.7	0.03968	0.0143166	0.0724067		ENSG00000172818	0.1008	0.0332286
ENSG00000004766.15	VPS50	0.03968	0.018248	0.546302		ENSG00000250535	0.100894	4.04954e-25
ENSG00000188779.10	SKOR1	0.0397337	0.0563062	0.108125		ENSG00000267405	0.100951	0.000121232
ENSG00000175463.11	TBC1D10C	0.0398943	0.221485	7.1604e-05		ENSG00000122033	0.100959	1.99374e-20
ENSG00000167100.14	SAMD14	0.0399097	0.0682037	0.381981		ENSG00000204475	0.101164	0.000484131
ENSG00000225649.5	AC064875.2	0.03994	0.013892	0.949302		ENSG00000168028	0.101252	2.00135e-30
ENSG00000145779.7	TNFAIP8	0.0399414	0.0528185	0.0781388		ENSG00000163536	0.101453	0.00032725
ENSG00000053900.10	ANAPC4	0.0400518	0.330967	1.47604e-13		ENSG00000205571	0.101489	4.31018e-50
ENSG00000187678.8	SPRY4	0.0400814	0.0996056	0.0529412		ENSG00000124593	0.101598	8.41456e-11
ENSG00000225507.1	AC069282.6	0.040108	0.19324	0.0505023		ENSG00000162882	0.1017	0.000715687
ENSG00000105695.14	MAG	0.0401517	0.506638	0.000493968		ENSG00000234009	0.101935	0.00818101
ENSG00000119396.10	RAB14	0.0401651	0.0606599	0.595037		ENSG00000214078	0.102058	1.08739e-21
ENSG00000166263.13	STXBP4	0.0402575	0.0976222	0.447442		ENSG00000275759	0.102166	1.84124e-12
ENSG00000266472.5	MRPS21	0.0402969	0.0567256	0.317091		ENSG00000271239	0.102383	0.00108352
ENSG00000278462.1	RP11-165D6.1	0.0404307	0.0893806	0.514982		ENSG00000153574	0.102571	0.0457013
ENSG00000244300.2	GATA2-AS1	0.0404359	0.049601	0.589032		ENSG00000266601	0.102779	1.74113e-06
ENSG00000068885.14	IFT80	0.0405602	0.0675479	0.801852		ENSG00000142910	0.102813	0.00284999
ENSG00000078081.7	LAMP3	0.0407134	0.148682	0.034749		ENSG00000085514	0.102822	2.34519e-42
ENSG00000188878.19	FBF1	0.0407369	0.0366176	0.539037		ENSG00000169567	0.102925	0.000372356
ENSG00000168214.20	RBPJ	0.04078	0.024107	0.883226		ENSG00000188976	0.103025	0.000861148
ENSG00000238273.3	AC012360.6	0.0408759	0.227885	0.00425488		ENSG00000124641	0.103111	3.55603e-08
ENSG00000066813.14	ACSM2B	0.04093	0.0524511	0.0164558		ENSG00000102934	0.1033	0.00765519
ENSG00000077150.18	NFKB2	0.04093	0.0189745	0.0615135		ENSG00000109472	0.103624	1.22031e-07
ENSG00000241468.7	ATP5J2	0.04093	0.0260839	0.506044		ENSG00000114744	0.103747	1.02787e-10
ENSG00000089280.18	FUS	0.04093	0.0397652	0.524469		ENSG00000104883	0.103757	1.26197e-08
ENSG00000033170.16	FUT8	0.04094	0.0219559	0.1631		ENSG00000112357	0.103911	1.68472e-09
ENSG00000261192.1	RNF126P1	0.0409665	0.0876516	0.0833572		ENSG00000239557	0.104095	0.0056807
ENSG00000120616.15	EPC1	0.0410388	0.0611437	0.966092		ENSG00000248746	0.104299	2.17331e-11
ENSG00000267344.1	CTB-39G8.3	0.0410602	0.0470526	0.244643		ENSG00000167395	0.104324	0.00224641
ENSG00000273136.6	NBPF26	0.0410634	0.139956	0.00121031		ENSG00000188396	0.104399	0.000771514
ENSG00000180383.3	DEFB124	0.0412693	0.188386	9.26426e-07		ENSG00000124508	0.104614	9.14141e-17
ENSG00000168556.6	ING2	0.04128	0.0300214	0.828602		ENSG00000256552	0.104666	1.8242e-09
ENSG00000272784.1	RP11-335L23.5	0.04128	0.0342396	0.209661		ENSG00000146242	0.104705	1.91137e-05
ENSG00000162426.14	SLC45A1	0.04132	0.0107875	0.212975		ENSG00000229036	0.1049	0.0261523
ENSG00000264364.2	DYNLL2	0.04132	0.0126553	0.34023		ENSG00000086159	0.10505	0.000653872
ENSG00000171150.7	SOCS5	0.0413231	0.0408294	0.406774		ENSG00000225731	0.105615	3.05174e-18
ENSG00000137269.14	LRRC1	0.0414111	0.217611	0.0260274		ENSG00000107014	0.105873	0.0194003
ENSG00000237624.1	OXCT2P1	0.0415393	0.0785826	0.0406551		ENSG00000243885	0.105971	0.000513306
ENSG00000279283.1	RP11-417L19.5	0.0416111	0.0848226	0.125794		ENSG00000116497	0.106071	0.000204948
ENSG00000272223.1	RP1-20C7.6	0.0416345	0.0752763	0.290797		ENSG00000130731	0.106224	1.40075e-26
ENSG00000185198.11	PRSS57	0.0417601	0.0920485	0.0175202		ENSG00000226453	0.106287	1.53675e-08
ENSG00000260296.1	RP11-395I6.3	0.0420071	0.109112	0.00486088		ENSG00000271781	0.1063	2.0117e-09
ENSG00000261229.6	RP11-38G5.4	0.04204	0.0116469	0.446048		ENSG00000180626	0.106447	0.000743143
ENSG00000257790.1	EIF4A1P4	0.0422422	0.264003	0.000475611		ENSG00000171103	0.106453	9.88916e-19
ENSG00000166073.10	GPR176	0.0423616	0.236984	0.000682928		ENSG00000240342	0.106587	0.0309213
ENSG00000104998.3	IL27RA	0.042433	0.0689216	0.0407353		ENSG00000116663	0.106629	1.86672e-05
ENSG00000275645.1	RP11-817O13.9	0.0424496	0.0240819	0.588754		ENSG00000167377	0.10695	4.8844e-13
ENSG00000226499.1	RP5-882O7.1	0.0424713	0.268989	0.00438042		ENSG00000233820	0.10704	1.14958e-10
ENSG00000230006.7	ANKRD36BP2	0.0427007	0.113511	0.569425		ENSG00000149527	0.107297	0.00432172
ENSG00000124172.9	ATP5E	0.0427665	0.0972823	0.00490172		ENSG00000183775	0.1073	0.0208767
ENSG00000073792.15	IGF2BP2	0.0428253	0.120296	0.0615011		ENSG00000112964	0.107467	0.0020564
ENSG00000272758.5	RP11-299J3.8	0.0428958	0.0294911	0.239895		ENSG00000162869	0.107582	5.27729e-11
ENSG00000165091.15	TMC1	0.0430367	0.0386834	0.650915		ENSG00000186716	0.107642	7.85397e-07
ENSG00000163918.10	RFC4	0.0431727	0.0528462	0.196333		ENSG00000143106	0.108087	0.0320569
ENSG00000173744.17	AGFG1	0.0431977	0.0984419	0.0553053		ENSG00000170037	0.108221	1.6042e-06
ENSG00000143556.8	S100A7	0.0432736	0.0532002	0.290185		ENSG00000228506	0.1084	1.99046e-51
ENSG00000084110.10	HAL	0.0433108	0.0590316	0.193497		ENSG00000183914	0.1088	0.00022488
ENSG00000178761.14	FAM219B	0.0434125	0.0462422	0.706208		ENSG00000183011	0.1088	0.000398675
ENSG00000196352.14	CD55	0.0434509	0.0824216	0.0282312		ENSG00000066185	0.108988	1.1893e-13
ENSG00000227110.6	LMCD1-AS1	0.0434579	0.0682371	0.0357475		ENSG00000235902	0.109091	0.00259048
ENSG00000144045.13	DQX1	0.0435076	0.314491	0.0131362		ENSG00000164253	0.109675	1.9588e-08
ENSG00000137976.7	DNASE2B	0.0435692	0.15239	0.136947		ENSG00000125485	0.109879	3.82678e-34
ENSG00000179295.17	PTPN11	0.0438026	0.0455083	0.916803		ENSG00000187987	0.110316	8.81394e-24
ENSG00000175197.11	DDIT3	0.04381	0.010629	0.443331		ENSG00000254041	0.110322	3.91542e-05
ENSG00000273805.1	RP11-620J15.4	0.04381	0.0782731	0.00958627		ENSG00000268499	0.110391	0.0136768
ENSG00000011590.13	ZBTB32	0.04389	0.0195469	0.228747		ENSG00000247796	0.11055	3.88901e-14
ENSG00000232677.6	LINC00665	0.04389	0.0175121	0.77575		ENSG00000101004	0.1106	0.000980438
ENSG00000126243.8	LRFN3	0.04389	0.0200409	0.908835		ENSG00000184988	0.110624	0.00410364
ENSG00000280194.1	AD000864.6	0.04389	0.0208141	0.713917		ENSG00000170606	0.110711	3.48932e-09
ENSG00000167380.16	ZNF226	0.0439497	0.0622482	0.489163		ENSG00000221963	0.1108	1.22554e-09
ENSG00000004660.14	CAMKK1	0.044012	0.076624	0.24413		ENSG00000147324	0.110959	4.37117e-08
ENSG00000168679.17	SLC16A4	0.044033	0.374592	0.000245187		ENSG00000197279	0.110963	0.000416955
ENSG00000244509.3	APOBEC3C	0.0440385	0.0937217	0.0681344		ENSG00000280303	0.11114	0.000417528
ENSG00000101336.13	HCK	0.0442987	0.017018	0.851248		ENSG00000130560	0.111143	1.09146e-10
ENSG00000198791.11	CNOT7	0.0443279	0.0204947	0.757719		ENSG00000068078	0.111144	0.00116643
ENSG00000279623.1	RP11-399C16.3	0.0443327	0.298904	0.0109765		ENSG00000260593	0.111179	0.0229833
ENSG00000229591.1	RP5-981O7.2	0.04443	0.0362175	0.897099		ENSG00000125944	0.1115	0.0350225
ENSG00000119147.9	C2orf40	0.044464	0.0776979	0.111944		ENSG00000140264	0.1116	0.00231244
ENSG00000250790.4	RP11-46H11.3	0.0445275	0.0137307	0.00978066		ENSG00000215039	0.111903	6.88802e-31
ENSG00000128791.11	TWSG1	0.04454	0.0379104	0.133621		ENSG00000204632	0.112277	3.64943e-12
ENSG00000168461.12	RAB31	0.04454	0.0178399	0.778546		ENSG00000270773	0.112508	4.44596e-06
ENSG00000250934.1	RP11-71E19.1	0.04468	0.0207524	0.616063		ENSG00000115368	0.112563	7.38707e-05
ENSG00000148606.12	POLR3A	0.04468	0.0215621	0.826271		ENSG00000158480	0.112593	0.0033083
ENSG00000128849.10	CGNL1	0.04468	0.0453334	0.0784224		ENSG00000280604	0.112619	0.000214884
ENSG00000119681.11	LTBP2	0.04468	0.0213458	0.040531		ENSG00000125755	0.112847	0.00408482
ENSG00000251562.7	MALAT1	0.04468	0.0152342	0.47901		ENSG00000176393	0.11295	5.42936e-06
ENSG00000091138.12	SLC26A3	0.0446837	0.12459	0.336809		ENSG00000064933	0.113118	0.0356312
ENSG00000104213.12	PDGFRL	0.0447796	0.0660449	0.365911		ENSG00000205531	0.113137	0.00156966
ENSG00000142319.17	SLC6A3	0.0448097	0.229254	0.611808		ENSG00000181513	0.113175	6.20994e-06
ENSG00000271151.1	RP11-394I13.2	0.0448114	0.150287	0.318378		ENSG00000167863	0.113235	7.06856e-06
ENSG00000020922.12	MRE11	0.0448644	0.529572	1.03669e-17		ENSG00000166402	0.11326	6.58431e-11
ENSG00000186118.8	TEX38	0.0448959	0.0497906	0.389293		ENSG00000204120	0.113476	0.0190469
ENSG00000116560.10	SFPQ	0.0449363	0.387519	0.0011247		ENSG00000166763	0.113481	4.83967e-12
ENSG00000232450.1	RP4-730K3.3	0.044982	0.143642	0.246747		ENSG00000118939	0.113538	4.03322e-07
ENSG00000115233.11	PSMD14	0.0453066	0.115949	0.115303		ENSG00000182568	0.113547	7.3021e-05
ENSG00000146469.12	VIP	0.0455103	0.0993786	0.00177069		ENSG00000177885	0.11364	0.00456178
ENSG00000166917.10	MIR202HG	0.0457627	0.123034	0.00831759		ENSG00000269514	0.1137	3.48651e-06
ENSG00000246203.2	RP11-29H23.5	0.0458032	0.0306783	0.216688		ENSG00000222009	0.113729	0.000581104
ENSG00000106484.14	MEST	0.0458313	0.219701	5.87155e-05		ENSG00000163221	0.113979	4.94977e-07
ENSG00000144119.3	C1QL2	0.045859	0.0416638	0.521589		ENSG00000244998	0.114037	0.00230612
ENSG00000140527.14	WDR93	0.0459538	0.0764092	0.274927		ENSG00000068383	0.114138	0.00144709
ENSG00000198408.13	MGEA5	0.0460849	0.208197	0.0404859		ENSG00000277152	0.114604	0.0272774
ENSG00000221909.2	FAM200A	0.0461774	0.182105	0.00217594		ENSG00000246640	0.1147	0.00100545
ENSG00000156860.15	FBRS	0.0462472	0.168484	0.0213416		ENSG00000160593	0.114776	0.000116599
ENSG00000134470.20	IL15RA	0.0464036	0.38947	0.000895305		ENSG00000240859	0.114783	0.0401099
ENSG00000129968.15	ABHD17A	0.0464068	0.0945024	0.501818		ENSG00000239900	0.114966	1.90025e-05
ENSG00000105185.11	PDCD5	0.04652	0.0396103	0.207713		ENSG00000065559	0.115144	1.33015e-07
ENSG00000168872.16	DDX19A	0.04657	0.0182804	0.38239		ENSG00000132406	0.115162	3.34004e-08
ENSG00000157368.10	IL34	0.04657	0.0156228	0.195235		ENSG00000226352	0.11527	0.0350551
ENSG00000160124.9	CCDC58	0.0466736	0.0896938	0.221045		ENSG00000260616	0.115572	0.0231834
ENSG00000220785.7	MTMR9LP	0.0467351	0.103243	0.00960623		ENSG00000134222	0.11559	1.67724e-10
ENSG00000246731.2	MGC16275	0.046815	0.0230705	0.0347716		ENSG00000223552	0.115905	0.00249926
ENSG00000083290.19	ULK2	0.0469206	0.0771164	0.0249812		ENSG00000106484	0.115906	4.188e-05
ENSG00000168056.15	LTBP3	0.0470519	0.0811712	0.0455791		ENSG00000269473	0.115959	5.90174e-12
ENSG00000198553.8	KCNRG	0.04718	0.0185724	0.919277		ENSG00000231890	0.116055	3.03876e-06
ENSG00000245317.2	CTC-241N9.1	0.0471919	0.035623	0.181387		ENSG00000253196	0.116116	0.00918139
ENSG00000125375.14	ATP5S	0.0472731	0.147823	0.00428026		ENSG00000198420	0.116437	2.08337e-06
ENSG00000168685.14	IL7R	0.0473324	0.0308128	0.1158		ENSG00000279127	0.11648	1.56626e-08
ENSG00000178860.8	MSC	0.04735	0.0284979	0.740852		ENSG00000176268	0.1165	1.38649e-13
ENSG00000144589.21	STK11IP	0.0473983	0.0417948	0.675746		ENSG00000134247	0.116682	0.00221038
ENSG00000171790.15	SLFNL1	0.0474371	0.20875	0.00364846		ENSG00000153132	0.117484	0.048245
ENSG00000003989.17	SLC7A2	0.0474415	0.124628	0.0114411		ENSG00000120658	0.117611	0.013424
ENSG00000100453.12	GZMB	0.0475168	0.0313575	0.452918		ENSG00000258768	0.117755	1.86805e-11
ENSG00000120694.19	HSPH1	0.04752	0.0332451	0.182968		ENSG00000204256	0.11777	0.0183612
ENSG00000198912.10	C1orf174	0.0477708	0.196228	0.056991		ENSG00000183929	0.117841	0.00192311
ENSG00000272084.1	RP5-1126H10.2	0.0477969	0.0849633	0.0421929		ENSG00000010626	0.1179	2.29606e-29
ENSG00000071539.13	TRIP13	0.0478916	0.25081	0.00493903		ENSG00000225872	0.117935	2.56124e-10
ENSG00000228409.6	CCT6P1	0.0478987	0.0968868	0.00585331		ENSG00000274297	0.117971	4.03089e-06
ENSG00000240747.7	KRBOX1	0.0480713	0.290686	0.00674603		ENSG00000108950	0.1181	0.0250324
ENSG00000160714.9	UBE2Q1	0.048159	0.0194807	0.804263		ENSG00000261192	0.118374	2.48073e-06
ENSG00000173757.9	STAT5B	0.0481645	0.0846978	0.164423		ENSG00000157064	0.118899	4.75168e-07
ENSG00000253320.5	AZIN1-AS1	0.0482415	0.192381	0.181068		ENSG00000049239	0.118917	0.0240592
ENSG00000123505.15	AMD1	0.0482913	0.0291429	0.777518		ENSG00000275457	0.118958	0.00663541
ENSG00000131095.12	GFAP	0.0486365	0.0604134	0.794727		ENSG00000107020	0.119	1.27736e-17
ENSG00000275491.1	LINC01730	0.0487488	0.248895	0.00168341		ENSG00000165934	0.119144	7.47944e-19
ENSG00000274678.1	RP11-2C24.7	0.0488283	0.0466117	0.356749		ENSG00000107854	0.119186	3.49443e-19
ENSG00000165457.13	FOLR2	0.0489217	0.0638349	0.976392		ENSG00000231770	0.119393	1.20756e-25
ENSG00000274292.1	RP11-347I19.7	0.0489396	0.0611109	0.119646		ENSG00000145425	0.119427	0.00254358
ENSG00000235568.6	NFAM1	0.0489508	0.0243975	0.905608		ENSG00000164342	0.1195	8.00839e-05
ENSG00000236540.7	AC006547.13	0.049013	0.0988989	0.0694415		ENSG00000162877	0.119624	3.44717e-42
ENSG00000228816.1	AK3P5	0.0490515	0.1013	0.0163024		ENSG00000178038	0.119692	1.9715e-05
ENSG00000113810.15	SMC4	0.0491273	0.182225	0.00621865		ENSG00000250786	0.119722	3.81656e-29
ENSG00000273192.1	CITF22-1A6.3	0.0491496	0.0968299	0.327756		ENSG00000170734	0.119932	0.000810496
ENSG00000219565.2	ZNF259P1	0.0492539	0.0300185	0.909497		ENSG00000102967	0.119954	1.23224e-13
ENSG00000167106.11	FAM102A	0.04928	0.0331406	0.295604		ENSG00000254605	0.11998	0.0435801
ENSG00000197915.5	HRNR	0.0497923	0.0999906	0.00307318		ENSG00000233266	0.119993	1.92358e-13
ENSG00000146072.6	TNFRSF21	0.0503885	0.201645	0.018453		ENSG00000232098	0.120246	0.00909827
ENSG00000261434.1	CTD-2083E4.7	0.0504455	0.101902	0.81165		ENSG00000253710	0.120298	6.67892e-14
ENSG00000023902.13	PLEKHO1	0.0505063	0.261758	0.00112413		ENSG00000226622	0.1203	0.000750877
ENSG00000213064.9	SFT2D2	0.0505344	0.0573936	0.411827		ENSG00000118514	0.12076	2.6338e-41
ENSG00000243806.1	RPL7P18	0.0506499	0.269065	6.68116e-05		ENSG00000092931	0.1208	0.000536129
ENSG00000279513.1	RP4-675C20.4	0.0507594	0.077272	0.714796		ENSG00000160752	0.121	0.00316363
ENSG00000169474.4	SPRR1A	0.0507789	0.231654	0.0180036		ENSG00000272990	0.121216	9.61586e-06
ENSG00000117650.12	NEK2	0.0508161	0.315739	0.0352193		ENSG00000171121	0.121224	3.11552e-09
ENSG00000176912.3	TYMSOS	0.0508221	0.0417051	0.778926		ENSG00000126215	0.121251	4.17244e-13
ENSG00000272501.1	XXbac-BPG299F13.17	0.0508355	0.415105	6.8609e-13		ENSG00000110931	0.1213	0.000570768
ENSG00000132780.16	NASP	0.0508868	0.233739	0.00841299		ENSG00000198771	0.1214	7.37126e-07
ENSG00000187098.14	MITF	0.0510672	0.0608558	0.0541412		ENSG00000113231	0.121563	3.67634e-05
ENSG00000254911.3	SCARNA9	0.0510984	0.0575314	0.554532		ENSG00000120051	0.1219	5.38902e-05
ENSG00000275395.4	FCGBP	0.0511359	0.0481515	0.642122		ENSG00000177169	0.122072	0.0173253
ENSG00000055950.16	MRPL43	0.0511531	0.266356	0.0990763		ENSG00000273328	0.1221	3.478e-08
ENSG00000106086.18	PLEKHA8	0.051162	0.106532	0.560349		ENSG00000272248	0.122156	6.55981e-05
ENSG00000225528.3	RP3-370M22.8	0.0513024	0.0791965	0.485001		ENSG00000161714	0.122226	6.74106e-05
ENSG00000162576.16	MXRA8	0.0514852	0.0968316	0.29233		ENSG00000255455	0.122309	2.58877e-15
ENSG00000253047.1	SNORA40	0.0515115	0.0488384	0.328163		ENSG00000197291	0.122387	0.000152028
ENSG00000215817.5	ZC3H11B	0.0515214	0.407134	0.00198281		ENSG00000166268	0.122439	1.95828e-05
ENSG00000278002.1	RP11-596C23.2	0.05153	0.0136703	0.733645		ENSG00000144426	0.122655	2.20653e-05
ENSG00000175087.9	PDIK1L	0.0515368	0.0435953	0.965861		ENSG00000014919	0.122666	0.0270872
ENSG00000158234.12	FAIM	0.0517709	0.146006	0.00294636		ENSG00000237510	0.122712	4.43952e-26
ENSG00000156384.14	SFR1	0.0518102	0.13067	0.0394346		ENSG00000182141	0.122893	4.25974e-16
ENSG00000130299.16	GTPBP3	0.0518508	0.109325	0.0355773		ENSG00000273261	0.123135	0.0112465
ENSG00000275963.1	RP11-180M15.6	0.051873	0.071913	0.866905		ENSG00000151090	0.1232	0.000573422
ENSG00000074842.7	MYDGF	0.051902	0.102911	0.0993049		ENSG00000104774	0.123263	0.000616652
ENSG00000261879.5	RP11-333E1.1	0.051928	0.0257912	0.396053		ENSG00000167311	0.123343	9.95078e-12
ENSG00000181284.2	TMEM102	0.0520865	0.109706	0.316562		ENSG00000274191	0.123394	0.0071786
ENSG00000150630.3	VEGFC	0.0522082	0.31523	0.012525		ENSG00000166770	0.123429	3.97987e-11
ENSG00000134201.10	GSTM5	0.05223	0.15877	1.28033e-07		ENSG00000203859	0.123547	0.0057493
ENSG00000122548.5	KIAA0087	0.0522327	0.0707033	0.237036		ENSG00000100258	0.123774	1.42547e-06
ENSG00000187609.15	EXD3	0.0524996	0.104018	0.295479		ENSG00000167526	0.123847	1.53165e-12
ENSG00000168890.13	TMEM150A	0.0525841	0.131958	0.189584		ENSG00000068745	0.1239	3.52073e-05
ENSG00000176974.19	SHMT1	0.0526	0.0150314	0.48277		ENSG00000234616	0.124	0.000248376
ENSG00000146463.11	ZMYM4	0.0527216	0.15032	0.00449846		ENSG00000130948	0.124029	0.000673971
ENSG00000196096.3	AC079610.2	0.0527248	0.0445248	0.149481		ENSG00000226964	0.124095	1.48222e-28
ENSG00000214535.3	RPS15AP1	0.05274	0.0113551	0.487293		ENSG00000197712	0.124111	2.02051e-15
ENSG00000104783.11	KCNN4	0.0528	0.0116073	0.222643		ENSG00000100234	0.124232	0.000439712
ENSG00000111790.13	FGFR1OP2	0.0528	0.0216221	0.665234		ENSG00000153113	0.124373	4.90214e-38
ENSG00000164284.14	GRPEL2	0.0529199	0.043442	0.655816		ENSG00000180785	0.124392	2.99301e-09
ENSG00000188486.3	H2AFX	0.0529446	0.140428	0.731012		ENSG00000164620	0.1246	9.98399e-06
ENSG00000273017.1	AP000240.9	0.0530674	0.042196	0.283295		ENSG00000187260	0.124867	1.57453e-09
ENSG00000278937.1	RP11-139H14.5	0.0530888	0.0316633	0.843011		ENSG00000213699	0.1249	0.000677806
ENSG00000278214.1	LINC02139	0.0534367	0.209505	0.0158735		ENSG00000154678	0.125115	0.000218875
ENSG00000272853.1	RP11-398C13.6	0.0534964	0.0386916	0.802806		ENSG00000258365	0.125196	5.91729e-09
ENSG00000186806.5	VSIG10L	0.053657	0.0456571	0.827936		ENSG00000105953	0.125337	7.10946e-07
ENSG00000221962.5	TMEM14EP	0.053718	0.281812	7.13795e-05		ENSG00000248587	0.125629	0.0011484
ENSG00000173083.14	HPSE	0.05373	0.149294	0.0806949		ENSG00000215845	0.125685	1.05053e-15
ENSG00000188002.10	RP11-43F13.1	0.0537463	0.0794868	0.157121		ENSG00000159479	0.125996	9.51146e-08
ENSG00000129910.7	CDH15	0.0538135	0.0937198	0.095445		ENSG00000175115	0.1262	6.62007e-12
ENSG00000236975.1	RP5-1065P14.2	0.0538669	0.089741	0.0503749		ENSG00000281005	0.1263	6.94553e-10
ENSG00000100564.8	PIGH	0.054104	0.103272	0.0815126		ENSG00000276141	0.1264	1.11469e-06
ENSG00000166923.10	GREM1	0.0541981	0.0717571	0.524304		ENSG00000241973	0.126565	3.78454e-13
ENSG00000122687.17	MRM2	0.054284	0.18467	0.0380183		ENSG00000188313	0.126679	0.00582808
ENSG00000279883.1	CTD-2315M5.2	0.0543222	0.0708337	0.837965		ENSG00000122375	0.12693	7.67539e-11
ENSG00000143476.17	DTL	0.0543269	0.231925	0.02105		ENSG00000230724	0.126982	0.003397
ENSG00000153214.9	TMEM87B	0.05438	0.011871	0.402487		ENSG00000174325	0.126999	0.000984573
ENSG00000196967.10	ZNF585A	0.0544854	0.0256014	0.944533		ENSG00000007038	0.127079	5.63762e-06
ENSG00000111731.12	C2CD5	0.0545296	0.114742	0.183629		ENSG00000226232	0.127099	1.47325e-48
ENSG00000183386.9	FHL3	0.0545399	0.0634415	0.908156		ENSG00000120088	0.127195	7.30155e-14
ENSG00000135378.3	PRRG4	0.0547605	0.0386411	0.995898		ENSG00000204789	0.12765	0.00461191
ENSG00000275454.1	CTD-2026K11.4	0.0547992	0.0397082	0.248477		ENSG00000281404	0.127723	2.81138e-14
ENSG00000049759.17	NEDD4L	0.0548064	0.0465161	0.14286		ENSG00000236996	0.127802	9.60475e-06
ENSG00000213190.3	MLLT11	0.0548605	0.0361829	0.831372		ENSG00000275437	0.127873	0.00414726
ENSG00000153015.15	CWC27	0.055036	0.0849812	0.356723		ENSG00000204922	0.1279	3.47727e-07
ENSG00000262468.5	LINC01569	0.0550603	0.112937	0.0145051		ENSG00000123643	0.128	2.9052e-29
ENSG00000211965.4	IGHV3-49	0.0550973	0.171587	0.0629806		ENSG00000184774	0.12826	0.0103216
ENSG00000196689.11	TRPV1	0.0551364	0.034025	0.107085		ENSG00000103197	0.1286	0.00380441
ENSG00000279144.1	RP11-894J14.2	0.0551417	0.0402969	0.544326		ENSG00000147485	0.128611	0.00210858
ENSG00000107147.12	KCNT1	0.055163	0.0178881	0.260777		ENSG00000263400	0.128828	5.80197e-07
ENSG00000261026.1	CTD-3247F14.2	0.05536	0.0121286	0.979325		ENSG00000177294	0.128934	1.83571e-27
ENSG00000183072.9	NKX2-5	0.0553763	0.0582401	0.302481		ENSG00000154227	0.1291	1.94138e-06
ENSG00000174748.18	RPL15	0.0554635	0.0953997	0.399428		ENSG00000271780	0.129103	3.36194e-17
ENSG00000175073.7	VCPIP1	0.0557114	0.205187	0.186959		ENSG00000236548	0.129132	0.0426008
ENSG00000185432.11	METTL7A	0.0557376	0.093749	0.0375267		ENSG00000162591	0.129165	0.0395984
ENSG00000101412.12	E2F1	0.05575	0.0600198	0.976636		ENSG00000254153	0.129419	5.54334e-07
ENSG00000262663.1	RP11-497H17.1	0.0558243	0.0898032	0.121261		ENSG00000272564	0.129467	0.0274545
ENSG00000078487.17	ZCWPW1	0.0558386	0.261098	0.0174792		ENSG00000253882	0.129477	0.0358293
ENSG00000238266.1	LINC00707	0.0559041	0.0525979	0.672499		ENSG00000163501	0.129699	6.65266e-05
ENSG00000260329.1	RP11-412D9.4	0.0559161	0.0497851	0.199159		ENSG00000108771	0.129741	4.93774e-16
ENSG00000076924.11	XAB2	0.05601	0.0130171	0.379291		ENSG00000280789	0.129768	0.000134072
ENSG00000183248.11	PRR36	0.05601	0.0119635	0.887205		ENSG00000281501	0.129774	5.95384e-20
ENSG00000269680.1	CTD-3128G10.6	0.05601	0.0441686	0.269746		ENSG00000269918	0.1299	5.01133e-07
ENSG00000136014.11	USP44	0.0560986	0.0906185	0.428614		ENSG00000013306	0.130231	1.71399e-13
ENSG00000270083.1	RP1-257I20.14	0.0561532	0.019413	0.866217		ENSG00000224093	0.130345	0.0181439
ENSG00000241404.6	EGFL8	0.0562172	0.187823	0.315842		ENSG00000113532	0.130416	0.0329868
ENSG00000259881.1	RP11-830F9.5	0.0562967	0.0289737	0.70995		ENSG00000074603	0.13049	0.00311727
ENSG00000198951.11	NAGA	0.0563432	0.229789	0.109742		ENSG00000114654	0.130675	0.00405732
ENSG00000245552.6	RP11-712B9.2	0.05657	0.029154	0.65177		ENSG00000233369	0.131077	7.60097e-07
ENSG00000277715.1	RP11-651L5.3	0.0566168	0.0757925	0.00540106		ENSG00000237840	0.1319	1.06281e-12
ENSG00000227896.2	RP11-77P6.2	0.05664	0.0398476	0.538093		ENSG00000168268	0.131939	0.000140729
ENSG00000237169.1	RPL12P27	0.0567732	0.110212	0.350076		ENSG00000260844	0.131973	8.84619e-06
ENSG00000131591.17	C1orf159	0.0568769	0.103005	0.000137314		ENSG00000172375	0.132044	0.0462575
ENSG00000164761.8	TNFRSF11B	0.05693	0.0115411	0.0129512		ENSG00000225447	0.132047	0.0185818
ENSG00000203942.4	C10orf62	0.0569331	0.11786	0.0367853		ENSG00000100092	0.132116	0.00632261
ENSG00000269929.1	RP11-2B6.2	0.057136	0.0543905	0.45281		ENSG00000267270	0.132267	9.95711e-05
ENSG00000244723.3	ASLP1	0.0572022	0.0665248	0.0726245		ENSG00000104901	0.132628	2.18617e-14
ENSG00000274104.1	CTD-2553L13.10	0.0572098	0.0741814	0.820482		ENSG00000236780	0.132648	0.00010275
ENSG00000163564.14	PYHIN1	0.0572567	0.0548898	0.0668706		ENSG00000255306	0.132823	1.65844e-05
ENSG00000198643.6	FAM3D	0.0572958	0.0503673	0.814302		ENSG00000198380	0.133093	0.00148817
ENSG00000197599.12	CCDC154	0.0574313	0.047593	0.413229		ENSG00000257883	0.133295	8.81588e-05
ENSG00000176533.12	GNG7	0.0574502	0.0836625	0.285333		ENSG00000180818	0.1334	0.0022063
ENSG00000120457.11	KCNJ5	0.0575211	0.0506432	0.871154		ENSG00000143641	0.13341	0.008075
ENSG00000011007.12	ELOA	0.0575965	0.212929	0.000525883		ENSG00000167371	0.133429	0.00037018
ENSG00000228058.1	LINC01736	0.0576832	0.0293143	0.686258		ENSG00000125863	0.133451	2.7095e-05
ENSG00000135972.8	MRPS9	0.0579576	0.0616224	0.803086		ENSG00000248671	0.133532	2.6622e-10
ENSG00000240682.9	ISY1	0.05811	0.0153313	0.744639		ENSG00000166847	0.133833	1.3955e-31
ENSG00000235974.1	VN2R19P	0.0581915	0.259994	0.0162578		ENSG00000133739	0.134176	1.27416e-15
ENSG00000280103.1	AC007792.1	0.0582369	0.103897	0.00587644		ENSG00000204435	0.134278	0.0393755
ENSG00000205413.7	SAMD9	0.0582454	0.0442019	0.181797		ENSG00000118526	0.1343	0.000427465
ENSG00000185633.10	NDUFA4L2	0.0582838	0.0428178	0.436359		ENSG00000113296	0.134378	0.0127898
ENSG00000225921.6	NOL7	0.05839	0.0222769	0.771621		ENSG00000141068	0.134427	0.000149072
ENSG00000122557.9	HERPUD2	0.0584084	0.137696	0.0209136		ENSG00000214842	0.134783	0.0075407
ENSG00000196935.8	SRGAP1	0.05848	0.0339656	0.688414		ENSG00000132612	0.1348	0.00814875
ENSG00000224940.8	PRRT4	0.0585616	0.0605165	0.293866		ENSG00000051009	0.134881	0.000199997
ENSG00000250662.1	HNRNPKP5	0.0585664	0.122178	0.0245088		ENSG00000184182	0.1349	3.25513e-06
ENSG00000261332.1	RP11-297C4.1	0.058571	0.306568	2.15681e-07		ENSG00000249244	0.134942	6.9524e-05
ENSG00000175866.15	BAIAP2	0.0586998	0.125983	0.0427398		ENSG00000260583	0.135349	0.0305449
ENSG00000251450.1	RASGRF2-AS1	0.0588138	0.0658115	0.257648		ENSG00000149531	0.135396	4.2866e-09
ENSG00000148429.14	USP6NL	0.05882	0.0496429	0.111133		ENSG00000136930	0.1354	0.000230459
ENSG00000267594.5	CYP4F24P	0.0588519	0.0701873	0.186306		ENSG00000278970	0.135471	0.0027767
ENSG00000141543.9	EIF4A3	0.0589914	0.0464145	0.733629		ENSG00000235859	0.1355	5.27195e-05
ENSG00000260051.1	LA16c-390E6.4	0.0590085	0.351308	0.000312197		ENSG00000196189	0.135565	1.29156e-18
ENSG00000272729.1	RP11-387A1.5	0.0590865	0.165463	0.107793		ENSG00000260948	0.135581	2.45527e-08
ENSG00000239607.3	RN7SL573P	0.0593363	0.140114	0.156223		ENSG00000164221	0.135635	0.000165414
ENSG00000133317.14	LGALS12	0.0593365	0.0860207	0.0242536		ENSG00000125743	0.135782	6.48959e-09
ENSG00000173120.14	KDM2A	0.05937	0.0153056	0.0550459		ENSG00000198160	0.135833	8.10862e-05
ENSG00000239306.4	RBM14	0.05937	0.0176128	0.930605		ENSG00000214289	0.135977	0.00100365
ENSG00000172732.11	MUS81	0.05937	0.0231443	0.755949		ENSG00000120645	0.136124	3.11005e-08
ENSG00000182150.15	ERCC6L2	0.05946	0.117742	0.0004737		ENSG00000182621	0.136192	0.00127243
ENSG00000183208.12	GDPGP1	0.059496	0.183909	0.209662		ENSG00000255521	0.136199	0.000259023
ENSG00000244560.6	RP4-800G7.2	0.05952	0.0173312	0.913435		ENSG00000267731	0.136396	9.39642e-19
ENSG00000281189.1	GHET1	0.05952	0.0200057	0.934446		ENSG00000257890	0.137046	3.54909e-18
ENSG00000214711.9	CAPN14	0.05954	0.0115637	0.113587		ENSG00000254473	0.1371	1.09668e-16
ENSG00000196968.10	FUT11	0.0596681	0.220836	4.15678e-05		ENSG00000275580	0.13719	2.08584e-06
ENSG00000102760.12	RGCC	0.0597389	0.220964	0.0229916		ENSG00000259498	0.137224	0.000209586
ENSG00000277863.1	RP11-282A11.4	0.05997	0.0396333	0.278071		ENSG00000160323	0.137386	2.8754e-09
ENSG00000236609.3	ZNF853	0.0600193	0.232202	0.0269267		ENSG00000197253	0.13757	4.66531e-14
ENSG00000177731.15	FLII	0.0600295	0.0997112	0.0394299		ENSG00000171903	0.137659	2.48899e-28
ENSG00000262558.1	RP11-1260E13.3	0.0600557	0.467784	1.14269e-06		ENSG00000183150	0.138003	5.82816e-07
ENSG00000139083.10	ETV6	0.0602095	0.282906	0.0147075		ENSG00000168522	0.138298	9.4158e-05
ENSG00000130783.13	CCDC62	0.0602391	0.0335771	0.585331		ENSG00000277149	0.138387	1.36436e-55
ENSG00000271032.1	CTD-2527I21.14	0.060246	0.0248337	0.876371		ENSG00000138162	0.138407	3.73984e-13
ENSG00000211649.3	IGLV7-46	0.0602581	0.292991	1.03646e-06		ENSG00000119661	0.138461	2.0513e-06
ENSG00000228201.1	AL022341.3	0.0603154	0.0680619	0.534074		ENSG00000122490	0.138473	0.0122383
ENSG00000276704.1	RP11-128N14.4	0.06043	0.0171779	0.367041		ENSG00000120328	0.138725	3.46069e-09
ENSG00000051128.18	HOMER3	0.0604871	0.0132365	0.426005		ENSG00000160396	0.138738	5.49775e-06
ENSG00000215374.5	FAM66B	0.0605707	0.27363	3.91901e-06		ENSG00000164211	0.13895	0.0142528
ENSG00000275202.1	RP11-156K23.3	0.0605743	0.0170467	0.932033		ENSG00000170153	0.139222	3.94309e-06
ENSG00000205181.5	LINC00654	0.0605747	0.350812	0.0027612		ENSG00000132259	0.13925	0.0114364
ENSG00000122986.13	HVCN1	0.0606	0.0124054	0.356549		ENSG00000161202	0.139426	0.00316018
ENSG00000139436.20	GIT2	0.0606	0.0131205	0.921095		ENSG00000213390	0.13948	8.94217e-06
ENSG00000279488.1	AC004623.3	0.060651	0.157996	0.0741155		ENSG00000269887	0.139741	0.00205518
ENSG00000251226.1	RP11-469N6.1	0.0606741	0.075701	0.0192132		ENSG00000148396	0.139763	1.27146e-08
ENSG00000125900.12	SIRPD	0.060687	0.228787	0.000737214		ENSG00000270578	0.139781	1.52036e-05
ENSG00000269246.1	CTC-246B18.10	0.0607073	0.172064	0.103951		ENSG00000138668	0.139825	0.00959563
ENSG00000248801.6	C8orf34-AS1	0.0607964	0.0453518	0.065549		ENSG00000167528	0.139878	3.4293e-11
ENSG00000104369.4	JPH1	0.0608952	0.271113	0.0343435		ENSG00000152291	0.139967	0.00102265
ENSG00000154174.7	TOMM70	0.06092	0.0205357	0.859582		ENSG00000239899	0.140031	0.00054872
ENSG00000227671.4	RP11-488L18.4	0.0609275	0.0767667	0.0433701		ENSG00000171631	0.140216	0.00436201
ENSG00000119715.14	ESRRB	0.0609849	0.0966313	0.0909888		ENSG00000146066	0.140378	5.19919e-05
ENSG00000254718.6	CTD-2184C24.2	0.0609956	0.331909	0.00720089		ENSG00000124733	0.140612	0.00477368
ENSG00000145592.13	RPL37	0.0611974	0.0313147	0.413324		ENSG00000184545	0.140759	0.0229514
ENSG00000215883.10	CYB5RL	0.0612284	0.0346709	0.248179		ENSG00000145217	0.140813	5.95272e-47
ENSG00000198208.11	RPS6KL1	0.0612447	0.274208	0.00817764		ENSG00000243478	0.140821	5.99054e-08
ENSG00000157510.13	AFAP1L1	0.061342	0.0831178	0.313807		ENSG00000240793	0.141108	0.029269
ENSG00000008735.13	MAPK8IP2	0.06143	0.0379287	0.793886		ENSG00000224316	0.141149	2.45442e-24
ENSG00000244682.7	FCGR2C	0.0617423	0.150548	0.152325		ENSG00000198961	0.141151	9.19717e-07
ENSG00000224003.1	YES1P1	0.06175	0.0108408	0.0464395		ENSG00000105583	0.1412	7.79187e-05
ENSG00000137817.16	PARP6	0.06175	0.0255481	0.780922		ENSG00000100564	0.1413	5.73834e-05
ENSG00000205978.5	NYNRIN	0.06175	0.0260317	0.246102		ENSG00000129158	0.1413	1.41307e-08
ENSG00000269919.1	RP1-134E15.3	0.06175	0.023781	0.742341		ENSG00000165527	0.1414	0.00313068
ENSG00000135002.11	RFK	0.06175	0.0119792	0.0811866		ENSG00000282728	0.14141	0.0263842
ENSG00000100036.12	SLC35E4	0.06175	0.0390481	0.378363		ENSG00000243384	0.141659	4.50008e-08
ENSG00000099940.11	SNAP29	0.0618169	0.265406	5.77315e-08		ENSG00000022976	0.141709	0.000807967
ENSG00000158525.15	CPA5	0.061911	0.0397861	0.909493		ENSG00000266718	0.141976	0.0406892
ENSG00000213676.10	ATF6B	0.0621843	0.0873211	0.11496		ENSG00000081320	0.142132	0.006225
ENSG00000269951.1	RP11-797A18.6	0.0623085	0.166078	7.41353e-06		ENSG00000212802	0.142269	0.000507207
ENSG00000060642.10	PIGV	0.0623111	0.15787	3.21033e-05		ENSG00000008838	0.142285	2.43957e-24
ENSG00000038210.12	PI4K2B	0.0623195	0.0910291	0.00554195		ENSG00000204767	0.142296	0.000675283
ENSG00000263345.1	RP1-59D14.5	0.062337	0.13934	0.221998		ENSG00000273340	0.142308	4.1189e-19
ENSG00000135108.14	FBXO21	0.0623686	0.0636279	0.238223		ENSG00000197713	0.142314	4.8062e-05
ENSG00000089847.12	ANKRD24	0.0624773	0.109122	0.036059		ENSG00000224950	0.142689	9.06109e-05
ENSG00000145604.15	SKP2	0.0624952	0.0818544	0.87503		ENSG00000228037	0.142696	0.00446816
ENSG00000118113.11	MMP8	0.0626262	0.0857876	0.465796		ENSG00000275874	0.142767	9.82594e-06
ENSG00000179528.15	LBX2	0.0626689	0.127817	0.0737374		ENSG00000185518	0.142774	3.8807e-09
ENSG00000259422.1	RP11-593F23.1	0.06298	0.0272083	0.479363		ENSG00000151292	0.1428	0.0003473
ENSG00000278991.1	RP11-797A18.5	0.06298	0.0396177	0.373161		ENSG00000270025	0.1428	7.36452e-14
ENSG00000170100.13	ZNF778	0.0630528	0.0438028	0.141647		ENSG00000121871	0.1429	0.0370487
ENSG00000139970.16	RTN1	0.0631139	0.0599318	0.337729		ENSG00000172006	0.142969	2.53033e-13
ENSG00000243509.4	TNFRSF6B	0.0631928	0.199693	0.0146689		ENSG00000236849	0.143	1.70083e-09
ENSG00000165406.15	2023-03-08	0.0632255	0.126495	0.113466		ENSG00000267053	0.143125	0.0125653
ENSG00000108375.12	RNF43	0.0632766	0.159689	0.000366847		ENSG00000234028	0.1433	0.000175999
ENSG00000152092.15	ASTN1	0.0634304	0.526452	0.00220917		ENSG00000268879	0.143355	1.24489e-06
ENSG00000187510.8	PLEKHG7	0.06347	0.0106584	0.499827		ENSG00000137720	0.1436	2.3169e-06
ENSG00000213250.5	RBMS2P1	0.06347	0.0257409	0.284992		ENSG00000158941	0.143622	7.77296e-07
ENSG00000136717.14	BIN1	0.0635152	0.135965	0.108497		ENSG00000238287	0.143679	1.4074e-26
ENSG00000223305.1	RN7SKP30	0.0635202	0.0696463	0.424211		ENSG00000168491	0.143691	6.0222e-06
ENSG00000182057.4	OGFRP1	0.0635231	0.0523293	0.323695		ENSG00000263033	0.144085	8.7464e-06
ENSG00000106686.16	SPATA6L	0.0636	0.014441	0.906669		ENSG00000276805	0.1442	5.50386e-18
ENSG00000187010.19	RHD	0.0636295	0.420845	1.48063e-11		ENSG00000166295	0.144279	1.55159e-06
ENSG00000258847.1	CTD-2014B16.3	0.0636452	0.0829518	0.104613		ENSG00000165406	0.144372	0.0103383
ENSG00000111728.10	ST8SIA1	0.06377	0.012987	0.990361		ENSG00000259887	0.144475	1.04885e-05
ENSG00000120256.9	LRP11	0.0637879	0.0673557	0.301009		ENSG00000270706	0.144788	0.0141124
ENSG00000120899.17	PTK2B	0.0638223	0.049254	0.190407		ENSG00000145214	0.144895	4.90593e-26
ENSG00000235151.1	AC114730.2	0.06388	0.0372772	0.48829		ENSG00000235884	0.144939	3.95251e-12
ENSG00000272914.1	RP11-330O11.3	0.063884	0.085283	0.618484		ENSG00000063438	0.144964	0.00218143
ENSG00000170745.11	KCNS3	0.0638892	0.0439891	0.979208		ENSG00000173917	0.145099	0.00166211
ENSG00000266601.1	RP11-6N17.3	0.0639969	0.0267744	0.509086		ENSG00000149262	0.145146	1.57929e-06
ENSG00000236618.2	PITPNA-AS1	0.0640307	0.030512	0.850094		ENSG00000227262	0.145247	6.88051e-07
ENSG00000254973.1	RP11-429J17.7	0.0640507	0.119835	0.00150053		ENSG00000163125	0.1453	1.99264e-07
ENSG00000112972.14	HMGCS1	0.0640521	0.13259	0.198942		ENSG00000265798	0.145374	0.00205666
ENSG00000279294.1	RP11-274A11.3	0.06406	0.0273612	0.572907		ENSG00000008853	0.1454	0.00338033
ENSG00000120708.16	TGFBI	0.0641089	0.0358658	0.295826		ENSG00000175220	0.145601	5.93555e-09
ENSG00000232759.1	AC002480.3	0.0641732	0.118781	0.194868		ENSG00000174238	0.145687	0.00192049
ENSG00000134463.14	ECHDC3	0.0641973	0.0413187	0.901331		ENSG00000141441	0.145873	0.00119301
ENSG00000176396.10	EID2	0.0644135	0.0347909	0.544846		ENSG00000255769	0.146008	2.75455e-18
ENSG00000197083.11	ZNF300P1	0.0644204	0.37228	0.00409845		ENSG00000182010	0.146233	0.00284717
ENSG00000239828.6	RP11-446H18.5	0.0645506	0.0750875	0.133074		ENSG00000212719	0.1463	0.000231702
ENSG00000113209.8	PCDHB5	0.06468	0.0272	0.162369		ENSG00000229901	0.146384	7.45156e-05
ENSG00000148950.9	IMMP1L	0.0648394	0.0651991	0.0392776		ENSG00000268357	0.146527	0.0174336
ENSG00000103540.16	CCP110	0.0648634	0.239372	0.000122947		ENSG00000159110	0.146643	1.31289e-12
ENSG00000085871.8	MGST2	0.0648796	0.371788	0.0922914		ENSG00000276517	0.146689	0.00670224
ENSG00000245556.2	SCAMP1-AS1	0.0649656	0.0829639	0.00607189		ENSG00000261008	0.146772	0.0490607
ENSG00000119685.19	TTLL5	0.0649717	0.093191	0.00380988		ENSG00000091409	0.146978	4.04519e-07
ENSG00000157890.17	MEGF11	0.0650513	0.0323796	0.791293		ENSG00000235560	0.147251	0.000266707
ENSG00000271646.1	RP11-326I11.3	0.0650781	0.0477594	0.752817		ENSG00000185664	0.1474	2.59857e-13
ENSG00000253716.5	MINCR	0.06508	0.0384375	0.483962		ENSG00000277687	0.147418	0.000367895
ENSG00000260368.1	RP11-521I2.3	0.0650841	0.194978	0.045234		ENSG00000112365	0.147529	0.00014627
ENSG00000138944.7	KIAA1644	0.0651358	0.0420905	0.159883		ENSG00000121764	0.147589	0.0203874
ENSG00000224505.2	AC002117.1	0.0651728	0.1687	0.438099		ENSG00000225345	0.147736	0.0133473
ENSG00000106853.18	PTGR1	0.06536	0.0328282	0.413672		ENSG00000174791	0.147813	0.0339234
ENSG00000259953.1	RP11-4O1.2	0.06536	0.0241272	0.465195		ENSG00000274286	0.147862	1.69085e-05
ENSG00000249388.1	RP11-834C11.6	0.0654512	0.0747949	0.434243		ENSG00000165449	0.147895	0.0128295
ENSG00000176054.6	RPL23P2	0.0655098	0.026524	0.772935		ENSG00000259335	0.148021	0.000706562
ENSG00000272416.1	CTD-2081C10.7	0.06552	0.0283472	0.578717		ENSG00000163623	0.1481	1.70199e-05
ENSG00000134962.6	KLB	0.065584	0.018321	0.152291		ENSG00000109775	0.148174	3.13769e-38
ENSG00000089009.15	RPL6	0.0656093	0.0500086	0.787066		ENSG00000070182	0.148207	4.61103e-05
ENSG00000177150.12	FAM210A	0.0657947	0.033578	0.837869		ENSG00000259577	0.148329	2.38981e-06
ENSG00000166471.10	TMEM41B	0.0658706	0.42411	0.000864998		ENSG00000198755	0.148352	1.97991e-09
ENSG00000092853.13	CLSPN	0.0659203	0.121733	0.0272544		ENSG00000155034	0.148446	3.98375e-06
ENSG00000100983.9	GSS	0.0659836	0.0490912	0.101318		ENSG00000219607	0.148621	2.7896e-05
ENSG00000197980.12	LEKR1	0.0659865	0.124024	0.170209		ENSG00000114503	0.148652	5.99727e-07
ENSG00000105711.11	SCN1B	0.0660144	0.037094	0.334527		ENSG00000104064	0.148846	2.29581e-09
ENSG00000136802.11	LRRC8A	0.0661374	0.0640927	0.32694		ENSG00000275120	0.148963	2.05672e-08
ENSG00000018625.14	ATP1A2	0.0663029	0.135125	0.0352872		ENSG00000172954	0.149	1.39795e-19
ENSG00000224286.5	LINC01142	0.0664	0.0223428	0.485309		ENSG00000185885	0.149	0.000363537
ENSG00000181585.3	TMIE	0.066405	0.0737465	0.981853		ENSG00000181264	0.149278	1.47475e-08
ENSG00000129197.14	RPAIN	0.0664157	0.251682	0.000993123		ENSG00000115661	0.1495	0.0334334
ENSG00000213398.7	LCAT	0.06644	0.012321	0.0494392		ENSG00000101193	0.149504	5.02755e-07
ENSG00000141098.12	GFOD2	0.06644	0.0384207	0.391044		ENSG00000004809	0.14958	4.12164e-13
ENSG00000196123.12	KIAA0895L	0.06644	0.0460546	0.0863408		ENSG00000179950	0.1496	0.0460425
ENSG00000120784.15	ZFP30	0.0665347	0.0645374	0.76997		ENSG00000135972	0.149647	1.80053e-19
ENSG00000146233.7	CYP39A1	0.0665816	0.171091	0.00289742		ENSG00000111846	0.149726	0.00352162
ENSG00000272745.1	RP5-1007H16.1	0.0665862	0.109412	0.144412		ENSG00000176915	0.149753	7.59028e-09
ENSG00000275512.1	RP11-322E11.2	0.0667924	0.0484801	0.860868		ENSG00000158691	0.149881	9.71552e-07
ENSG00000161132.6	XXbac-B444P24.10	0.0668174	0.0639764	0.397767		ENSG00000176723	0.149958	0.00405768
ENSG00000231993.1	EP300-AS1	0.0668801	0.0330083	0.127893		ENSG00000178338	0.150133	2.22442e-05
ENSG00000269984.1	RP11-362K14.5	0.0671212	0.0823202	0.0691582		ENSG00000010539	0.150146	0.000299344
ENSG00000234936.1	AC010883.5	0.0671531	0.102171	0.0299995		ENSG00000269800	0.150391	0.0275586
ENSG00000143153.12	ATP1B1	0.06725	0.0578676	0.0174167		ENSG00000185596	0.150446	2.50273e-38
ENSG00000104313.17	EYA1	0.0672512	0.175587	0.0949731		ENSG00000266900	0.1506	0.00270919
ENSG00000229739.2	RP11-295K2.3	0.0672675	0.0361554	0.254658		ENSG00000184924	0.150869	0.00204632
ENSG00000128833.12	MYO5C	0.0672787	0.0444272	0.261661		ENSG00000111906	0.151047	3.36706e-11
ENSG00000168439.16	STIP1	0.0673067	0.0435408	0.523963		ENSG00000075131	0.151466	6.91971e-14
ENSG00000118762.7	PKD2	0.0673118	0.0269097	0.459148		ENSG00000260886	0.1515	0.0183364
ENSG00000244041.7	LINC01011	0.0673241	0.167265	0.0082074		ENSG00000250669	0.152072	3.04355e-05
ENSG00000162734.12	PEA15	0.0673665	0.0235947	0.85199		ENSG00000134324	0.152091	0.00118382
ENSG00000065268.10	WDR18	0.0673886	0.0834393	0.0089508		ENSG00000104938	0.152145	8.10491e-12
ENSG00000163064.6	EN1	0.0674372	0.041029	0.717462		ENSG00000204644	0.152377	5.98245e-75
ENSG00000139428.11	MMAB	0.0675302	0.0986568	0.0411999		ENSG00000106333	0.152636	0.0294382
ENSG00000238090.1	AC006195.2	0.0675726	0.0816592	0.298851		ENSG00000110536	0.152643	0.0434264
ENSG00000272627.1	RP11-354E23.5	0.0676336	0.0385413	0.941014		ENSG00000107819	0.1527	1.92718e-09
ENSG00000144063.3	MALL	0.0677072	0.0685216	0.121495		ENSG00000188992	0.152842	2.70935e-14
ENSG00000170523.3	KRT83	0.0677825	0.114073	0.0169241		ENSG00000114124	0.152997	1.65213e-05
ENSG00000254038.1	RP11-419C23.1	0.0678224	0.0186907	0.477341		ENSG00000123992	0.153042	0.000389878
ENSG00000270031.1	RP3-426I6.6	0.0680086	0.0895854	0.00551958		ENSG00000185055	0.153046	0.0152659
ENSG00000235169.7	SMIM1	0.0681378	0.250147	0.000123609		ENSG00000187122	0.153065	1.211e-28
ENSG00000245248.7	USP2-AS1	0.0681466	0.153009	0.0497948		ENSG00000162949	0.153165	0.0169295
ENSG00000139218.17	SCAF11	0.0682	0.0207509	0.206185		ENSG00000091844	0.153169	6.09951e-06
ENSG00000087903.12	RFX2	0.0682882	0.0559716	0.291685		ENSG00000237032	0.153223	0.00445626
ENSG00000279694.1	RP11-5O23.2	0.0686796	0.0489513	0.67361		ENSG00000120306	0.153603	0.00119127
ENSG00000124116.18	WFDC3	0.06881	0.0259946	0.451472		ENSG00000162298	0.153739	0.00858026
ENSG00000148331.11	ASB6	0.068888	0.108302	0.0104438		ENSG00000150722	0.153742	0.00075298
ENSG00000227001.3	NBPF2P	0.0688944	0.529195	6.4902e-24		ENSG00000242574	0.153757	0.0143024
ENSG00000162384.13	C1orf123	0.0690051	0.197087	0.00017191		ENSG00000111224	0.153772	2.06846e-07
ENSG00000135519.6	KCNH3	0.0691472	0.402348	0.000757857		ENSG00000179163	0.154089	1.08143e-11
ENSG00000136111.12	TBC1D4	0.069247	0.0442802	0.822553		ENSG00000112761	0.154103	0.00454895
ENSG00000137337.14	MDC1	0.0693324	0.0630795	0.535747		ENSG00000227986	0.15413	0.00830367
ENSG00000065029.14	ZNF76	0.0695097	0.0788487	0.303994		ENSG00000204348	0.154374	0.0292242
ENSG00000119682.16	AREL1	0.0696297	0.170796	0.840841		ENSG00000151093	0.1544	3.49871e-06
ENSG00000164818.15	DNAAF5	0.06964	0.0419224	0.109516		ENSG00000272420	0.154411	1.43813e-08
ENSG00000248323.5	LUCAT1	0.0697435	0.17376	0.0709411		ENSG00000145741	0.154491	0.000777702
ENSG00000231856.2	RP11-327P2.5	0.0697645	0.127558	0.738283		ENSG00000164002	0.154635	2.00974e-05
ENSG00000224468.3	RP11-181K3.4	0.0697997	0.0263688	0.720249		ENSG00000143742	0.1548	0.000301726
ENSG00000233766.7	AC098617.1	0.0701526	0.0909812	0.118277		ENSG00000161267	0.154983	3.48983e-08
ENSG00000110436.11	SLC1A2	0.0703077	0.0893409	0.178061		ENSG00000232859	0.155173	1.13171e-17
ENSG00000274993.1	RP11-395B7.2	0.0703308	0.0615826	0.462957		ENSG00000140043	0.155305	9.97486e-28
ENSG00000232682.2	RP11-388P9.2	0.07038	0.0122138	0.0769293		ENSG00000253641	0.155317	6.23493e-10
ENSG00000138758.11	2023-09-11	0.070455	0.0610057	0.135585		ENSG00000108639	0.1554	5.0784e-05
ENSG00000141570.10	CBX8	0.0704736	0.232966	0.00121661		ENSG00000274403	0.155544	0.0232522
ENSG00000179950.13	PUF60	0.07051	0.0187342	0.574811		ENSG00000139675	0.155562	5.89107e-09
ENSG00000198039.11	ZNF273	0.07059	0.135637	0.0151065		ENSG00000233974	0.155607	7.68717e-18
ENSG00000074582.12	BCS1L	0.0706325	0.115239	0.794146		ENSG00000196730	0.155697	9.85318e-11
ENSG00000140382.14	HMG20A	0.0706355	0.0560938	0.107145		ENSG00000104313	0.15599	0.000407036
ENSG00000151715.7	TMEM45B	0.0706615	0.129173	0.318618		ENSG00000246250	0.156002	2.08658e-13
ENSG00000116833.13	NR5A2	0.0707729	0.0465155	0.962999		ENSG00000234380	0.156124	0.0295953
ENSG00000148832.15	PAOX	0.070777	0.238829	0.216863		ENSG00000129925	0.1562	7.33397e-15
ENSG00000186115.12	CYP4F2	0.07079	0.0557867	0.0223957		ENSG00000155850	0.1564	0.0347302
ENSG00000196792.11	STRN3	0.0708125	0.0612749	0.771106		ENSG00000162402	0.1566	1.14419e-09
ENSG00000181004.9	BBS12	0.07108	0.0836891	0.00135862		ENSG00000184144	0.156606	5.49948e-06
ENSG00000165526.8	RPUSD4	0.07108	0.0181987	0.754114		ENSG00000177453	0.1567	2.99229e-06
ENSG00000257763.1	OR5BK1P	0.07108	0.0121608	0.354214		ENSG00000146521	0.156725	0.0233813
ENSG00000153443.12	UBALD1	0.07108	0.0319144	0.187852		ENSG00000238058	0.156884	2.38962e-08
ENSG00000135968.20	GCC2	0.07108	0.0179563	0.306937		ENSG00000187800	0.156888	0.0246786
ENSG00000186648.14	CARMIL3	0.07108	0.0230021	0.798048		ENSG00000134440	0.156912	0.00412659
ENSG00000186185.13	KIF18B	0.07108	0.0196603	0.475659		ENSG00000240344	0.156967	5.32729e-56
ENSG00000161031.12	PGLYRP2	0.07108	0.0185661	0.378347		ENSG00000091704	0.157	0.00032589
ENSG00000087074.7	PPP1R15A	0.07108	0.0181262	0.167934		ENSG00000225639	0.157245	0.00214148
ENSG00000058262.9	SEC61A1	0.07108	0.0141111	0.368247		ENSG00000243709	0.157247	7.60148e-10
ENSG00000075089.9	ACTR6	0.07108	0.0321846	0.808367		ENSG00000214100	0.1575	9.16083e-07
ENSG00000173653.7	RCE1	0.07108	0.0365603	0.474787		ENSG00000123473	0.157502	0.00110234
ENSG00000260735.1	RP11-72I8.1	0.0712533	0.203714	0.000363618		ENSG00000166140	0.157529	4.7904e-17
ENSG00000236438.7	FAM157A	0.0712944	0.0987041	0.271416		ENSG00000089022	0.157589	4.30148e-08
ENSG00000163016.9	ALMS1P1	0.0713003	0.281973	8.99235e-05		ENSG00000174564	0.157789	8.96837e-09
ENSG00000120279.6	MYCT1	0.0714143	0.399008	0.00232743		ENSG00000143093	0.1578	4.32057e-05
ENSG00000250155.1	CTD-2353F22.1	0.07146	0.0247484	0.986449		ENSG00000229660	0.157922	5.32055e-13
ENSG00000143816.7	WNT9A	0.0714862	0.0615499	0.14269		ENSG00000125804	0.158045	2.30917e-21
ENSG00000137877.9	SPTBN5	0.0714881	0.239602	3.95692e-07		ENSG00000165233	0.158076	2.87888e-06
ENSG00000167969.12	ECI1	0.0715284	0.135477	0.00698526		ENSG00000114115	0.158082	6.206e-06
ENSG00000136603.13	SKIL	0.071586	0.771967	1.1238e-05		ENSG00000228702	0.1581	4.03249e-08
ENSG00000186007.9	LEMD1	0.0716227	0.177253	0.0230796		ENSG00000152382	0.158152	3.54078e-06
ENSG00000101109.11	STK4	0.0716375	0.0128217	0.21489		ENSG00000187741	0.158161	1.0462e-23
ENSG00000265490.1	RP11-806L2.6	0.071743	0.202079	0.00480708		ENSG00000250506	0.158284	2.39215e-19
ENSG00000230177.1	RP5-1112D6.4	0.0717516	0.274585	0.0511958		ENSG00000224251	0.158345	2.95458e-20
ENSG00000089094.18	KDM2B	0.0717707	0.0308209	0.47294		ENSG00000225434	0.158481	1.55153e-68
ENSG00000281501.1	SEPSECS-AS1	0.071845	0.0237169	0.889121		ENSG00000139998	0.158488	1.07297e-05
ENSG00000260711.2	RP11-747H7.3	0.0718751	0.0608163	0.300828		ENSG00000109832	0.158629	8.06998e-20
ENSG00000183722.7	LHFP	0.0719943	0.0531087	0.0957161		ENSG00000232237	0.158664	1.17714e-07
ENSG00000275024.1	CTB-1144G6.6	0.0720772	0.0882617	0.32285		ENSG00000146067	0.158813	2.52003e-07
ENSG00000249158.6	PCDHA11	0.0721263	0.011372	0.463287		ENSG00000204568	0.1589	0.0182516
ENSG00000108604.15	SMARCD2	0.0721932	0.0199557	0.688594		ENSG00000119723	0.159059	1.00731e-14
ENSG00000237669.1	HCG4P3	0.0722225	0.239113	0.0024053		ENSG00000188177	0.159175	0.000648895
ENSG00000142102.15	PGGHG	0.0722401	0.156997	0.0275312		ENSG00000151704	0.159181	4.34069e-09
ENSG00000105793.15	GTPBP10	0.072318	0.0388926	0.84628		ENSG00000142197	0.159232	2.35412e-05
ENSG00000277310.1	RP11-699C17.1	0.0723414	0.0233019	0.574927		ENSG00000108784	0.159514	4.46307e-07
ENSG00000250999.1	RP11-1379J22.5	0.0723525	0.0900274	0.229713		ENSG00000244687	0.159522	0.0113195
ENSG00000100422.13	CERK	0.0724468	0.05429	0.114583		ENSG00000116882	0.159553	0.0230479
ENSG00000177994.15	C2orf73	0.0724778	0.0230272	0.741993		ENSG00000253910	0.159689	8.72244e-05
ENSG00000240449.1	RP4-584D14.5	0.0726085	0.0280042	0.751066		ENSG00000142675	0.159765	0.000186639
ENSG00000226306.6	NPY6R	0.0727635	0.0240014	0.479498		ENSG00000068878	0.159928	0.0164351
ENSG00000111679.16	PTPN6	0.0728258	0.0311723	0.317554		ENSG00000155229	0.160142	0.000269573
ENSG00000108773.10	KAT2A	0.0728776	0.129	0.288788		ENSG00000270681	0.160277	0.00717496
ENSG00000166704.11	ZNF606	0.0728944	0.151986	0.193585		ENSG00000183778	0.1603	0.0400612
ENSG00000027644.4	INSRR	0.07296	0.0181729	0.276081		ENSG00000277840	0.160343	0.00425667
ENSG00000177628.15	GBA	0.07296	0.0253983	0.680899		ENSG00000277200	0.160464	5.87048e-44
ENSG00000236675.1	MTX1P1	0.07296	0.0237365	0.879689		ENSG00000148384	0.1607	0.00513506
ENSG00000276742.1	RP11-500G22.4	0.0731409	0.170335	0.00473379		ENSG00000141837	0.1607	0.00207177
ENSG00000267100.1	ILF3-AS1	0.0731943	0.0330478	0.598031		ENSG00000136933	0.160794	0.000412909
ENSG00000143643.12	TTC13	0.0732455	0.0443364	0.231367		ENSG00000183741	0.160848	7.8306e-06
ENSG00000258774.1	NANOGP7	0.07327	0.0183125	0.682548		ENSG00000119782	0.160883	0.000124741
ENSG00000258744.1	RP11-80A15.1	0.0732864	0.0728714	0.987331		ENSG00000156172	0.160897	3.53502e-07
ENSG00000128645.14	HOXD1	0.0733284	0.0585164	0.0744578		ENSG00000137806	0.160931	3.78842e-07
ENSG00000221986.6	MYBPHL	0.0734077	0.19103	0.0227075		ENSG00000112149	0.16108	2.09341e-08
ENSG00000226482.1	ADIPOQ-AS1	0.07344	0.0139639	0.224225		ENSG00000133067	0.1611	0.0010101
ENSG00000121289.17	CEP89	0.0734456	0.0431541	0.349668		ENSG00000134014	0.161101	1.9652e-26
ENSG00000117395.12	EBNA1BP2	0.0734791	0.0510491	0.443972		ENSG00000232687	0.161159	0.000742246
ENSG00000186086.18	NBPF6	0.0735686	0.0248396	0.600061		ENSG00000198917	0.161392	8.817e-13
ENSG00000217644.5	RP4-803A2.1	0.0736965	0.0913596	0.742654		ENSG00000173598	0.1617	1.69978e-05
ENSG00000196152.10	ZNF79	0.0737669	0.0405517	0.760241		ENSG00000159899	0.16192	0.000192444
ENSG00000144355.14	DLX1	0.0737986	0.0342401	0.913291		ENSG00000253671	0.162001	8.47193e-15
ENSG00000012963.14	UBR7	0.0738609	0.330311	9.39593e-05		ENSG00000228463	0.1622	4.07396e-20
ENSG00000235989.3	MORC2-AS1	0.0739449	0.0683055	0.14745		ENSG00000113013	0.1623	0.00917766
ENSG00000100448.3	CTSG	0.07425	0.0115789	0.605668		ENSG00000227500	0.162444	6.75899e-10
ENSG00000199804.1	RNA5SP383	0.0742887	0.0383574	0.297409		ENSG00000075413	0.162847	2.05384e-12
ENSG00000169592.14	INO80E	0.0743224	0.066677	0.57503		ENSG00000078618	0.163091	0.0150659
ENSG00000273442.1	AC006946.17	0.0743411	0.0622202	0.84585		ENSG00000174527	0.1633	0.000415853
ENSG00000162949.16	CAPN13	0.0743815	0.188712	0.0832237		ENSG00000112304	0.163511	6.08254e-06
ENSG00000224195.1	RP11-574K11.5	0.0744082	0.0701095	0.171881		ENSG00000219545	0.163513	1.17369e-05
ENSG00000258646.1	RP11-950C14.3	0.07463	0.0422656	0.151573		ENSG00000273024	0.163555	2.80429e-20
ENSG00000205659.10	LIN52	0.0747639	0.10525	0.172124		ENSG00000110079	0.163587	1.05057e-05
ENSG00000271930.1	RP11-44N12.5	0.0748047	0.0314098	0.98613		ENSG00000116138	0.163615	0.000577946
ENSG00000199293.1	SNORA21	0.0748416	0.0706662	0.666764		ENSG00000106266	0.16362	0.000108672
ENSG00000273373.1	RP5-1074L1.4	0.0750063	0.0641835	0.637534		ENSG00000135976	0.164032	3.82417e-19
ENSG00000146409.10	SLC18B1	0.075029	0.187912	0.35226		ENSG00000249252	0.164451	0.00159839
ENSG00000197579.7	TOPORS	0.0751046	0.139739	0.0168759		ENSG00000164024	0.164985	0.000263583
ENSG00000158481.12	CD1C	0.075266	0.0198957	0.551404		ENSG00000169026	0.165097	4.91735e-07
ENSG00000118689.14	FOXO3	0.0754392	0.0207694	0.236407		ENSG00000278311	0.1653	3.29876e-09
ENSG00000280032.1	RP11-832A4.7	0.0755027	0.0419851	0.355977		ENSG00000278259	0.1653	5.81296e-07
ENSG00000047849.21	MAP4	0.075597	0.0950052	0.488816		ENSG00000161944	0.16531	7.94194e-07
ENSG00000111737.11	RAB35	0.0756051	0.147909	0.00819221		ENSG00000228510	0.1655	0.00457755
ENSG00000138796.16	HADH	0.0757729	0.0438976	0.994277		ENSG00000151718	0.16562	0.00856715
ENSG00000213551.4	DNAJC9	0.0758295	0.14898	0.0101604		ENSG00000168883	0.165927	0.00099432
ENSG00000260417.1	CTD-2542L18.1	0.0758682	0.144069	0.325918		ENSG00000253210	0.165993	1.10767e-29
ENSG00000139641.12	ESYT1	0.07598	0.339528	0.000591148		ENSG00000219755	0.166471	6.03016e-32
ENSG00000184208.10	C22orf46	0.0761207	0.0368668	0.862058		ENSG00000144566	0.166551	0.0179949
ENSG00000238035.8	AC138035.2	0.0762162	0.0408984	0.417856		ENSG00000077463	0.166774	1.03609e-07
ENSG00000104953.19	TLE6	0.0762308	0.18629	0.160533		ENSG00000197181	0.167	6.31578e-38
ENSG00000142046.14	TMEM91	0.0764	0.0137163	0.27556		ENSG00000244625	0.167009	1.26131e-09
ENSG00000137267.5	TUBB2A	0.0764506	0.0628101	0.169403		ENSG00000188385	0.167059	0.000424775
ENSG00000164402.13	2023-09-08	0.07653	0.0188625	0.39241		ENSG00000105258	0.167106	0.0115006
ENSG00000011028.13	MRC2	0.0765964	0.0541177	0.302799		ENSG00000152931	0.167176	0.0383772
ENSG00000240399.1	RP1-228P16.1	0.0766149	0.482726	5.56128e-06		ENSG00000143552	0.167181	1.06778e-13
ENSG00000111665.11	CDCA3	0.076733	0.0766221	0.0577332		ENSG00000163749	0.1673	1.51723e-13
ENSG00000281106.2	LINC00282	0.076753	0.183877	0.00339241		ENSG00000267532	0.167422	0.00932474
ENSG00000100225.17	FBXO7	0.0768206	0.337274	0.00156738		ENSG00000235033	0.167433	1.82526e-10
ENSG00000274624.1	RP11-49G2.3	0.0768247	0.0581398	0.0895669		ENSG00000238917	0.16755	0.0202968
ENSG00000058453.16	CROCC	0.0768365	0.174039	9.28933e-07		ENSG00000204241	0.167561	0.0147401
ENSG00000276293.4	PIP4K2B	0.0769262	0.112014	0.0618688		ENSG00000115159	0.167636	6.68924e-05
ENSG00000143537.13	ADAM15	0.0770995	0.0503802	0.119858		ENSG00000198498	0.1677	0.000398611
ENSG00000163736.3	PPBP	0.0771779	0.0802632	0.259928		ENSG00000223522	0.167762	0.00135625
ENSG00000154889.16	MPPE1	0.0771841	0.25473	0.0461223		ENSG00000163106	0.167842	0.0401712
ENSG00000099822.2	HCN2	0.0773255	0.201017	0.000454921		ENSG00000162572	0.167909	0.0141951
ENSG00000139880.19	CDH24	0.0773763	0.110948	0.106547		ENSG00000178464	0.168024	0.0314451
ENSG00000257613.1	LINC01481	0.0773914	0.0762901	0.0773569		ENSG00000119686	0.168153	9.31931e-07
ENSG00000085788.13	DDHD2	0.0774248	0.0668328	0.125735		ENSG00000235387	0.168384	5.47516e-09
ENSG00000176438.12	SYNE3	0.07773	0.0162365	0.963111		ENSG00000170439	0.1685	0.000599795
ENSG00000151322.18	NPAS3	0.0778718	0.0833046	0.26421		ENSG00000235358	0.168531	2.05861e-07
ENSG00000149403.12	GRIK4	0.0779198	0.0425122	0.851957		ENSG00000260657	0.16864	2.24808e-30
ENSG00000148346.11	LCN2	0.0780479	0.0726443	0.0245273		ENSG00000198851	0.168851	0.0146702
ENSG00000177156.10	TALDO1	0.0780956	0.184566	0.00102937		ENSG00000235726	0.1689	1.32106e-05
ENSG00000206140.10	TMEM191C	0.0781049	0.0440486	0.400563		ENSG00000184371	0.168903	2.62279e-08
ENSG00000274414.1	RP5-965G21.4	0.0781094	0.0553529	0.19842		ENSG00000169994	0.169076	6.12889e-16
ENSG00000119471.14	HSDL2	0.07814	0.0558675	0.150775		ENSG00000150756	0.16908	0.0265338
ENSG00000129657.14	SEC14L1	0.07821	0.0291391	0.514761		ENSG00000070669	0.169214	4.40144e-29
ENSG00000110435.11	PDHX	0.0782144	0.0419213	0.997327		ENSG00000240038	0.1694	6.22776e-08
ENSG00000229619.3	MBNL1-AS1	0.0782459	0.203509	0.00011843		ENSG00000172086	0.169454	8.59862e-06
ENSG00000231528.2	FAM225A	0.0782759	0.207708	0.907547		ENSG00000063127	0.169595	4.74931e-07
ENSG00000130758.7	MAP3K10	0.0782889	0.351366	5.69507e-05		ENSG00000066697	0.1696	8.66991e-05
ENSG00000273618.1	RP11-66N24.7	0.07832	0.0262003	0.618989		ENSG00000111269	0.169804	0.0247286
ENSG00000013297.10	CLDN11	0.0783439	0.0210519	0.821875		ENSG00000188086	0.16996	8.82405e-18
ENSG00000173809.17	TDRD12	0.0783492	0.0285243	0.480197		ENSG00000227646	0.170143	0.00809536
ENSG00000230638.4	RP11-486B10.4	0.0784721	0.119937	0.0189055		ENSG00000253704	0.170263	7.06757e-09
ENSG00000158079.14	PTPDC1	0.0786244	0.0405646	0.442077		ENSG00000250451	0.170294	5.51437e-05
ENSG00000123136.14	DDX39A	0.0786674	0.158313	0.314594		ENSG00000247373	0.170381	0.00167304
ENSG00000070444.14	MNT	0.0786806	0.0271566	0.922477		ENSG00000100281	0.1704	6.68952e-05
ENSG00000244968.6	LIFR-AS1	0.0787359	0.0441797	0.559467		ENSG00000218537	0.170459	4.39861e-61
ENSG00000120800.4	UTP20	0.0788571	0.0548832	0.076842		ENSG00000261762	0.17053	0.000106569
ENSG00000140280.13	LYSMD2	0.0789809	0.0565201	0.273289		ENSG00000162194	0.170635	8.95888e-15
ENSG00000173926.5	2023-03-03	0.0789877	0.377556	0.00185782		ENSG00000280010	0.17081	0.00477051
ENSG00000088298.12	EDEM2	0.0791319	0.0374129	0.862094		ENSG00000170759	0.171023	0.00340687
ENSG00000250722.5	SELENOP	0.0791586	0.10889	0.272338		ENSG00000233198	0.171234	2.99806e-08
ENSG00000103966.10	EHD4	0.0791974	0.0935073	0.0483047		ENSG00000259683	0.1714	3.48503e-11
ENSG00000168000.14	BSCL2	0.079322	0.251883	0.000384255		ENSG00000100346	0.171412	0.00426036
ENSG00000180089.5	TMEM86B	0.0794074	0.137366	0.00235198		ENSG00000163697	0.171426	0.00878733
ENSG00000088538.12	DOCK3	0.07954	0.0205057	0.965106		ENSG00000178342	0.1715	0.00419486
ENSG00000164091.11	WDR82	0.07954	0.0224767	0.500279		ENSG00000205534	0.17167	0.00215434
ENSG00000259699.2	HMGB1P8	0.0796041	0.116808	0.460653		ENSG00000229043	0.171718	1.68961e-69
ENSG00000138759.18	FRAS1	0.0796305	0.305188	0.00519172		ENSG00000167264	0.171751	0.00053453
ENSG00000167619.11	TMEM145	0.07998	0.0184607	0.826468		ENSG00000095564	0.171776	0.0253069
ENSG00000213904.8	LIPE-AS1	0.07998	0.0151599	0.381134		ENSG00000260077	0.1719	6.91188e-08
ENSG00000065802.11	ASB1	0.0799817	0.0896341	0.420046		ENSG00000004846	0.171917	0.000124635
ENSG00000143365.17	RORC	0.0799867	0.428166	0.00228192		ENSG00000134470	0.171955	9.47086e-08
ENSG00000087586.17	AURKA	0.0800962	0.0721226	0.14034		ENSG00000010704	0.171962	0.0393732
ENSG00000227508.6	LINC01624	0.0801785	0.0745208	0.410397		ENSG00000229122	0.17201	0.000242012
ENSG00000166508.17	MCM7	0.0802078	0.138101	8.95585e-06		ENSG00000205795	0.172148	5.29685e-05
ENSG00000146826.16	C7orf43	0.0802405	0.0267649	0.876241		ENSG00000171084	0.172307	4.75969e-26
ENSG00000230561.4	CCDC192	0.0803459	0.0461579	0.0814797		ENSG00000100991	0.17235	3.72225e-06
ENSG00000166482.11	MFAP4	0.0803644	0.184369	0.303292		ENSG00000235652	0.17238	4.01173e-19
ENSG00000272323.1	CTD-2517O10.6	0.0805522	0.125559	0.0255396		ENSG00000214087	0.172537	9.50756e-28
ENSG00000204525.16	HLA-C	0.0805721	0.331931	9.42519e-09		ENSG00000278224	0.172652	9.78866e-06
ENSG00000283399.1	AC004381.8	0.0805882	0.0721604	0.123121		ENSG00000059769	0.172988	3.41031e-10
ENSG00000244720.1	RP11-402J7.2	0.08061	0.0359751	0.387416		ENSG00000196418	0.173091	9.8491e-20
ENSG00000246575.2	AC093162.5	0.0806478	0.123737	0.0027831		ENSG00000156096	0.173167	4.113e-06
ENSG00000154429.10	CCSAP	0.08071	0.0149837	0.776173		ENSG00000197099	0.17332	0.000148168
ENSG00000136100.12	VPS36	0.08081	0.0227069	0.523906		ENSG00000239804	0.173433	1.63961e-05
ENSG00000273523.1	RP11-248G5.9	0.08081	0.0180889	0.906822		ENSG00000231507	0.173455	0.0176729
ENSG00000135637.13	CCDC142	0.0808926	0.173067	0.0205762		ENSG00000172590	0.1737	0.00153066
ENSG00000144909.7	OSBPL11	0.0809389	0.127793	0.266977		ENSG00000279348	0.173736	1.32854e-06
ENSG00000271324.1	RP11-10C24.2	0.08098	0.0389679	0.337533		ENSG00000080815	0.17416	0.00375202
ENSG00000205890.3	RP11-473M20.5	0.0809922	0.103991	0.0273434		ENSG00000230163	0.17425	1.13336e-07
ENSG00000181722.16	ZBTB20	0.0810607	0.0664725	0.14629		ENSG00000143162	0.174526	3.23245e-06
ENSG00000126467.10	TSKS	0.0811343	0.123297	0.00433416		ENSG00000184619	0.1746	3.85906e-07
ENSG00000260102.1	LINC01070	0.08119	0.0428626	0.201087		ENSG00000259433	0.174617	1.57733e-06
ENSG00000276434.1	RP11-391H12.8	0.08119	0.0203822	0.406544		ENSG00000072422	0.17476	1.51822e-05
ENSG00000216921.7	AC131097.4	0.0813177	0.0848466	0.132037		ENSG00000171444	0.1748	1.27304e-07
ENSG00000124159.15	MATN4	0.0813366	0.0404297	0.519811		ENSG00000255121	0.174821	2.33578e-07
ENSG00000204659.4	CBY3	0.0814137	0.176837	0.115022		ENSG00000204946	0.174918	0.00025974
ENSG00000185052.11	SLC24A3	0.0814589	0.0852077	0.252836		ENSG00000248780	0.175029	0.00786888
ENSG00000100024.14	UPB1	0.0816166	0.0598026	0.0641369		ENSG00000234327	0.17536	6.95879e-17
ENSG00000255670.1	RP11-253I19.3	0.0816387	0.119544	0.00265255		ENSG00000196565	0.175692	1.84325e-05
ENSG00000280161.1	CTC-205M6.1	0.0817608	0.0685278	0.867869		ENSG00000250317	0.175948	8.33921e-05
ENSG00000146063.19	TRIM41	0.0818359	0.271306	0.00682967		ENSG00000205269	0.176029	3.06024e-11
ENSG00000173145.11	NOC3L	0.0821394	0.030285	0.992075		ENSG00000112419	0.176166	3.69823e-05
ENSG00000270571.2	RP11-355F16.1	0.0821408	0.273368	0.000849735		ENSG00000105849	0.176285	4.21099e-06
ENSG00000102996.4	MMP15	0.0821654	0.0439018	0.350189		ENSG00000158023	0.176461	6.99339e-06
ENSG00000272644.1	RP11-33O4.1	0.0822452	0.0251909	0.360678		ENSG00000131015	0.176736	0.0315798
ENSG00000157693.14	TMEM268	0.0822764	0.0552659	0.122503		ENSG00000164989	0.176754	0.0078478
ENSG00000177119.15	ANO6	0.08237	0.0344441	0.229684		ENSG00000230325	0.176786	1.66545e-08
ENSG00000213171.2	LINGO4	0.0824417	0.0950159	0.155613		ENSG00000118197	0.177056	4.58828e-15
ENSG00000238145.2	RP11-346M5.1	0.0824549	0.117621	0.094743		ENSG00000275401	0.177076	4.25723e-06
ENSG00000227036.6	LINC00511	0.0826843	0.10022	0.574921		ENSG00000257086	0.1771	0.00212576
ENSG00000104341.16	LAPTM4B	0.083045	0.0172714	0.622186		ENSG00000272572	0.177109	7.40273e-13
ENSG00000123268.8	ATF1	0.0830682	0.127193	0.019513		ENSG00000111696	0.177147	3.98143e-10
ENSG00000113648.16	H2AFY	0.0831399	0.0581321	0.32395		ENSG00000111666	0.177171	1.44977e-16
ENSG00000226194.5	RP1-137D17.1	0.0832477	0.0662097	0.100709		ENSG00000142794	0.177245	5.63473e-83
ENSG00000279672.1	CMB9-55F22.1	0.0833931	0.175841	0.000268745		ENSG00000162377	0.177314	0.017265
ENSG00000003056.7	M6PR	0.08351	0.0323847	0.100634		ENSG00000227372	0.17735	1.03496e-06
ENSG00000279865.1	RP11-69M1.6	0.08351	0.0165388	0.441321		ENSG00000088812	0.177388	0.000608346
ENSG00000139187.9	KLRG1	0.08351	0.0211598	0.679232		ENSG00000263338	0.177708	0.00419158
ENSG00000138119.16	MYOF	0.0835145	0.137056	0.0364366		ENSG00000151176	0.177889	0.000204014
ENSG00000230565.1	ZNF32-AS2	0.0836	0.0162749	0.916432		ENSG00000111615	0.17797	1.05881e-08
ENSG00000235245.1	RP11-122K13.12	0.08368	0.0448961	0.0149452		ENSG00000157617	0.178301	1.60602e-05
ENSG00000170456.15	DENND5B	0.0837093	0.0520394	0.586814		ENSG00000259705	0.178479	6.32151e-05
ENSG00000125944.18	HNRNPR	0.08372	0.0538435	0.0549497		ENSG00000206838	0.178645	0.000363464
ENSG00000276445.1	LLNLR-268E12.1	0.0837556	0.086663	0.331222		ENSG00000211638	0.1787	8.50032e-07
ENSG00000249721.1	RP11-83M16.4	0.0838005	0.0665781	0.0541007		ENSG00000254974	0.178765	1.05115e-08
ENSG00000184661.13	CDCA2	0.0838579	0.0908209	0.160883		ENSG00000204556	0.1788	1.49531e-07
ENSG00000242574.8	HLA-DMB	0.0840137	0.311879	0.000102129		ENSG00000116874	0.178854	1.82221e-55
ENSG00000146433.8	TMEM181	0.0841738	0.0745844	0.00501309		ENSG00000103226	0.179019	3.05517e-55
ENSG00000259687.1	LINC01220	0.0842417	0.201987	0.00485849		ENSG00000264070	0.179201	2.83412e-51
ENSG00000104853.15	CLPTM1	0.0843071	0.0790824	0.568659		ENSG00000172081	0.179445	0.00299879
ENSG00000189433.5	GJB4	0.0843088	0.0708598	0.109835		ENSG00000184389	0.179504	1.02819e-16
ENSG00000241360.1	PDXP	0.0844053	0.181013	0.411392		ENSG00000241151	0.179581	0.00171093
ENSG00000162402.13	USP24	0.0844451	0.134341	0.0795646		ENSG00000250999	0.1796	6.84137e-08
ENSG00000144824.20	PHLDB2	0.0845296	0.0662801	0.177017		ENSG00000283992	0.179617	1.2818e-13
ENSG00000151500.14	THYN1	0.0845419	0.113944	0.269733		ENSG00000104442	0.179712	6.15292e-07
ENSG00000226232.8	NPIPB14P	0.0845779	0.121957	0.000571044		ENSG00000204434	0.179882	0.00582301
ENSG00000141013.16	GAS8	0.0846166	0.0795696	0.0507159		ENSG00000167178	0.180102	2.03269e-08
ENSG00000237742.6	RP11-624M8.1	0.08463	0.0195012	0.0788979		ENSG00000259116	0.180107	9.46698e-08
ENSG00000154582.16	ELOC	0.08477	0.0216759	0.728841		ENSG00000180773	0.180127	0.00131178
ENSG00000180720.7	CHRM4	0.0848418	0.268949	0.156011		ENSG00000141497	0.180407	0.00124375
ENSG00000236617.2	RP11-46H11.12	0.0848772	0.0469696	0.448464		ENSG00000183798	0.180436	0.000641553
ENSG00000262888.1	RP11-462G12.2	0.0849444	0.612682	0.000295245		ENSG00000141519	0.180523	9.22364e-30
ENSG00000234156.1	RP11-64P14.7	0.0852854	0.0688561	0.0191094		ENSG00000225032	0.180697	0.0232759
ENSG00000280287.1	RP13-554M15.7	0.08537	0.0162124	0.681127		ENSG00000023330	0.1811	0.0144449
ENSG00000213901.10	SLC23A3	0.0853815	0.0564522	0.408019		ENSG00000224389	0.181263	3.71752e-15
ENSG00000138336.8	TET1	0.08548	0.0147668	0.994639		ENSG00000011426	0.1813	0.00106223
ENSG00000261294.1	RP11-616M22.3	0.0855719	0.12223	0.34808		ENSG00000204959	0.181396	1.76386e-30
ENSG00000134324.11	LPIN1	0.08559	0.0194412	0.424317		ENSG00000084674	0.181575	0.00152278
ENSG00000141933.9	TPGS1	0.0855988	0.150729	0.0165714		ENSG00000228157	0.181659	6.0225e-18
ENSG00000232940.5	HCG25	0.0856246	0.0939798	0.0391813		ENSG00000170092	0.181941	3.68419e-26
ENSG00000166529.14	ZSCAN21	0.085683	0.0289892	0.704302		ENSG00000023318	0.181971	0.0304224
ENSG00000137449.15	CPEB2	0.0858222	0.0236149	0.742263		ENSG00000233609	0.182065	8.47716e-08
ENSG00000173258.12	ZNF483	0.085941	0.263459	0.000302571		ENSG00000086300	0.1821	4.76181e-11
ENSG00000281183.1	NPTN-IT1	0.0859681	0.0956158	0.0884083		ENSG00000154743	0.182331	5.927e-05
ENSG00000234127.8	TRIM26	0.0860457	0.127879	0.0108641		ENSG00000253738	0.182424	0.0378982
ENSG00000151012.13	SLC7A11	0.0860768	0.0266567	0.88164		ENSG00000028116	0.182515	2.81853e-06
ENSG00000273311.1	DGCR11	0.0861261	0.061341	0.0512802		ENSG00000186564	0.182696	0.00965009
ENSG00000149582.15	TMEM25	0.0862698	0.180024	0.00264041		ENSG00000151458	0.1829	0.00695122
ENSG00000234028.3	AC062029.1	0.0865878	0.264547	0.000914023		ENSG00000188779	0.183011	2.34023e-11
ENSG00000159189.11	C1QC	0.0865988	0.152155	0.0125586		ENSG00000100612	0.183418	8.48663e-05
ENSG00000143631.10	FLG	0.0867637	0.0218994	0.525298		ENSG00000137764	0.1835	4.7742e-15
ENSG00000225614.2	ZNF469	0.08698	0.0286058	0.879937		ENSG00000167216	0.183914	2.50016e-07
ENSG00000241684.5	ADAMTS9-AS2	0.0870189	0.0384064	0.831514		ENSG00000173214	0.183925	4.62316e-06
ENSG00000186104.10	CYP2R1	0.08703	0.0365121	0.20226		ENSG00000139190	0.184124	5.6995e-14
ENSG00000180884.9	ZNF792	0.0870477	0.21987	0.000598586		ENSG00000268949	0.184182	0.000921198
ENSG00000279536.1	RP11-445N20.2	0.0871383	0.313896	0.000279243		ENSG00000278965	0.1844	1.37404e-07
ENSG00000229901.1	RP11-399E6.4	0.0872227	0.0564723	0.0601652		ENSG00000196378	0.184835	3.25029e-25
ENSG00000236942.1	RP11-6B6.3	0.0873907	0.107417	0.0760101		ENSG00000185352	0.184965	0.0416179
ENSG00000231561.2	CEACAMP5	0.0874238	0.0470409	0.0671081		ENSG00000248491	0.184972	0.00182095
ENSG00000262434.1	RP11-676J12.8	0.0875835	0.0186687	0.472427		ENSG00000272281	0.185022	1.04084e-09
ENSG00000250433.1	CLSTN2-AS1	0.0877887	0.038085	0.822036		ENSG00000187608	0.185101	0.044709
ENSG00000179044.15	EXOC3L1	0.0878904	0.121104	0.00469554		ENSG00000038002	0.18514	4.11527e-39
ENSG00000280149.1	RP4-751H13.5	0.0879092	0.0460379	0.456085		ENSG00000197965	0.185273	0.0192786
ENSG00000110442.11	COMMD9	0.0879437	0.0949991	0.036788		ENSG00000136273	0.185395	0.00732734
ENSG00000111716.12	LDHB	0.088011	0.034846	0.34516		ENSG00000124784	0.185447	0.000877894
ENSG00000184363.9	PKP3	0.0880886	0.379681	0.0637595		ENSG00000269194	0.1855	6.9731e-05
ENSG00000188846.13	RPL14	0.0881718	0.0745981	0.00197006		ENSG00000100316	0.185635	0.0441792
ENSG00000227638.2	HNRNPA1P14	0.0883787	0.0619864	0.10255		ENSG00000215097	0.185661	9.45136e-12
ENSG00000168938.5	PPIC	0.088395	0.0885761	0.0699312		ENSG00000277879	0.185806	9.68104e-10
ENSG00000117477.12	CCDC181	0.0884097	0.0995646	0.165072		ENSG00000101216	0.185842	0.0335486
ENSG00000180628.14	PCGF5	0.088426	0.23428	0.00313871		ENSG00000228639	0.185874	5.59912e-06
ENSG00000070214.15	SLC44A1	0.08846	0.0199073	0.9753		ENSG00000272902	0.185942	5.02656e-06
ENSG00000180712.3	RP11-290F5.2	0.08863	0.0225004	0.78922		ENSG00000070061	0.185994	2.9511e-06
ENSG00000215478.8	CES5AP1	0.0887945	0.0723416	0.0208194		ENSG00000225282	0.186002	3.97339e-24
ENSG00000228594.3	FNDC10	0.0888687	0.0347863	0.296745		ENSG00000262528	0.18611	0.00293988
ENSG00000144867.11	SRPRB	0.088882	0.0902076	0.173334		ENSG00000183527	0.186317	2.90246e-21
ENSG00000122877.15	EGR2	0.0889739	0.430537	0.00271441		ENSG00000074855	0.1864	0.00388514
ENSG00000139168.7	ZCRB1	0.0890061	0.0572827	0.220891		ENSG00000104974	0.186722	0.00916249
ENSG00000136826.14	KLF4	0.0890161	0.0651736	0.983068		ENSG00000196724	0.186835	0.0222395
ENSG00000278784.1	RP11-468E2.11	0.0890607	0.382389	0.00132706		ENSG00000276234	0.186848	3.64289e-31
ENSG00000119778.14	ATAD2B	0.0890798	0.0425754	0.268826		ENSG00000244733	0.186952	4.05194e-21
ENSG00000103227.18	LMF1	0.0890835	0.0538193	0.344291		ENSG00000163508	0.187233	0.00238007
ENSG00000198331.10	HYLS1	0.0891789	0.0829167	0.00196981		ENSG00000175395	0.187378	9.55307e-14
ENSG00000274717.1	RP1-47A17.1	0.0891868	0.335441	0.0631141		ENSG00000272588	0.187448	1.55001e-05
ENSG00000124232.10	RBPJL	0.0893128	0.0578262	0.144428		ENSG00000165806	0.187521	9.03682e-54
ENSG00000198856.12	OSTC	0.08949	0.0240411	0.723629		ENSG00000234393	0.1876	0.00119272
ENSG00000277840.1	RP11-103B5.4	0.0895738	0.0485225	0.58762		ENSG00000231464	0.1876	4.32497e-17
ENSG00000096093.15	EFHC1	0.0895819	0.0495943	0.278216		ENSG00000172301	0.1877	0.00122981
ENSG00000259275.2	RP11-522B15.3	0.0897029	0.0243187	0.708458		ENSG00000115568	0.187749	0.00101289
ENSG00000260804.3	LINC01963	0.08972	0.0934924	0.00609558		ENSG00000106070	0.187821	2.20448e-06
ENSG00000135930.13	EIF4E2	0.0899247	0.162395	0.0067382		ENSG00000264247	0.187931	6.1227e-21
ENSG00000266340.1	RP11-848P1.4	0.0899737	0.0234443	0.635319		ENSG00000270091	0.18796	1.21622e-05
ENSG00000125814.17	NAPB	0.0900966	0.0315857	0.247979		ENSG00000122257	0.18821	0.0048346
ENSG00000132698.14	RAB25	0.0901184	0.0317889	0.322229		ENSG00000242970	0.188234	0.0332921
ENSG00000099385.11	BCL7C	0.0902846	0.0895949	0.722847		ENSG00000103591	0.188543	9.41668e-05
ENSG00000105438.8	KDELR1	0.0903002	0.279572	0.000107821		ENSG00000228696	0.188606	3.33149e-48
ENSG00000259725.1	CTD-3032H12.1	0.0903716	0.0334112	0.939196		ENSG00000100299	0.188778	4.51043e-14
ENSG00000136274.8	NACAD	0.0904094	0.050695	0.508156		ENSG00000268189	0.188797	0.000107961
ENSG00000089250.18	NOS1	0.0904321	0.066862	0.61498		ENSG00000135362	0.188829	0.00862481
ENSG00000259370.2	RP11-1069G10.1	0.0904557	0.140188	0.0222086		ENSG00000250334	0.18885	9.23049e-17
ENSG00000113013.12	HSPA9	0.0905688	0.068025	0.130071		ENSG00000164535	0.189519	2.03333e-43
ENSG00000150991.14	UBC	0.0906364	0.374218	0.00201752		ENSG00000279369	0.189519	0.000499267
ENSG00000260871.1	CTD-2373J6.1	0.0907148	0.0318329	0.377602		ENSG00000283108	0.189638	0.0403304
ENSG00000155542.11	SETD9	0.0907442	0.132345	0.0108524		ENSG00000103269	0.189777	4.08074e-09
ENSG00000248360.7	LINC00504	0.0908189	0.0215514	0.538497		ENSG00000279204	0.189842	0.00111429
ENSG00000277218.1	RP11-500G10.5	0.0909477	0.0624206	0.699539		ENSG00000152684	0.189858	0.0158823
ENSG00000228696.8	ARL17B	0.0910007	0.0264934	0.152238		ENSG00000272459	0.189903	1.03627e-08
ENSG00000175324.9	LSM1	0.0911109	0.139388	0.605989		ENSG00000104213	0.190163	0.00110076
ENSG00000204529.4	GUCY2EP	0.0912403	0.0118595	0.0903597		ENSG00000084090	0.190317	5.63592e-07
ENSG00000237513.1	RP11-325F22.2	0.0916975	0.321613	0.0144766		ENSG00000162444	0.190384	1.07883e-06
ENSG00000168491.9	CCDC110	0.09178	0.0222848	0.740822		ENSG00000135773	0.190412	1.46557e-13
ENSG00000166387.11	PPFIBP2	0.0918122	0.0279713	0.94763		ENSG00000107937	0.190606	0.0367908
ENSG00000148057.15	IDNK	0.0918714	0.123255	0.278743		ENSG00000204174	0.1908	5.79202e-05
ENSG00000176142.12	TMEM39A	0.0919366	0.184425	0.234756		ENSG00000130803	0.190894	1.49545e-06
ENSG00000075413.17	MARK3	0.0919378	0.058377	0.637694		ENSG00000168275	0.190917	4.8962e-25
[truncated: 7,591 more rows]

## Sheet: Supp.Data_3
Supplementary Data 3. Prostate cancer association results for genes identified from transTF-TWAS (Left) and PUMICE (Right)
Gene	Gene name	P-value	pred_perf_r2	pred_perf_pval		Gene	P-value	pred_perf_r2	pred_perf_pval
ENSG00000146477.5	SLC22A3	1.47861e-157	0.152432	2.91759e-06		ENSG00000260916	2.57937e-245	0.208495	0.00574284
ENSG00000206910.1	SNORA29	4.59482e-56	0.0646381	0.0713639		ENSG00000198182	6.33772e-69	0.347255	2.36093e-06
ENSG00000182601.6	HS3ST4	5.64772e-43	0.0893786	0.0298087		ENSG00000088808	1.13069e-47	0.262146	0.000375788
ENSG00000272312.1	RP11-239L20.6	1.50015e-41	0.0118799	4.01895e-05		ENSG00000100802	3.03627e-41	0.189075	0.0123223
ENSG00000197713.14	RPE	5.85938e-32	0.055883	0.243994		ENSG00000115486	4.56885e-37	0.570088	3.68713e-17
ENSG00000106049.8	HIBADH	1.17311e-30	0.0716718	0.126399		ENSG00000164047	6.40344e-36	0.180264	0.017517
ENSG00000162783.10	IER5	9.32235e-28	0.147422	0.00215596		ENSG00000167641	9.36794e-35	0.43916	1.13382e-09
ENSG00000251307.1	RP11-506H20.1	1.92297e-27	0.157783	0.0011676		ENSG00000113430	3.65582e-26	0.543046	2.28444e-15
ENSG00000222037.5	IGLC6	3.60701e-25	0.0240266	0.807271		ENSG00000249116	5.58222e-25	0.374094	2.74151e-07
ENSG00000253661.1	ZFHX4-AS1	4.96993e-25	0.0467613	0.452494		ENSG00000138696	7.04497e-23	0.345566	4.06163e-07
ENSG00000211673.2	IGLV3-1	1.05617e-22	0.0477858	0.106549		ENSG00000180535	6.57961e-22	0.241033	0.0012519
ENSG00000163923.9	RPL39L	4.5352e-22	0.0379423	0.394068		ENSG00000267107	6.85051e-17	0.294833	6.53119e-05
ENSG00000163491.16	NEK10	4.75672e-22	0.185025	0.00168693		ENSG00000169435	1.067e-16	0.221163	0.00351872
ENSG00000180535.3	BHLHA15	1.23743e-21	0.0679259	0.0771818		ENSG00000183128	1.15419e-15	0.262967	0.000496197
ENSG00000228889.6	UBAC2-AS1	3.40457e-20	0.0594818	0.926333		ENSG00000198625	1.15654e-15	0.260954	0.000538793
ENSG00000147457.13	CHMP7	5.33544e-20	0.102875	0.0223324		ENSG00000150457	1.21695e-14	0.228717	0.00262612
ENSG00000229447.2	RP11-490K7.4	9.74686e-20	0.0509534	0.087035		ENSG00000143603	1.17202e-13	0.194525	0.0103311
ENSG00000111913.17	FAM65B	2.70826e-19	0.0477671	0.151626		ENSG00000168899	2.34985e-13	0.279482	0.000159843
ENSG00000171720.9	HDAC3	1.41463e-18	0.0300785	0.291998		ENSG00000213071	4.25507e-13	0.196349	0.00902036
ENSG00000171161.12	ZNF672	1.73255e-18	0.115581	0.100688		ENSG00000185100	3.06492e-12	0.285333	0.000131231
ENSG00000255438.2	CTD-2653D5.1	3.3681e-18	0.0653625	0.602892		ENSG00000076685	6.59316e-12	0.16648	0.0290364
ENSG00000226622.5	AC092155.4	3.82728e-18	0.110097	0.0257974		ENSG00000130294	2.09226e-11	0.256137	0.000569941
ENSG00000083937.8	CHMP2B	1.68442e-17	0.128362	0.000125656		ENSG00000115761	4.58921e-11	0.253049	0.000667681
ENSG00000175003.12	SLC22A1	1.85061e-17	0.27053	0.000768954		ENSG00000155875	8.531e-11	0.235994	0.00161757
ENSG00000138696.10	BMPR1B	7.40341e-17	0.147126	1.1857e-05		ENSG00000243509	1.2058e-10	0.257695	0.000647638
ENSG00000128731.15	HERC2	9.68767e-17	0.165554	0.00484513		ENSG00000121749	1.85408e-10	0.178521	0.0183852
ENSG00000267365.1	KCNJ2-AS1	2.25038e-15	0.109383	0.0471419		ENSG00000179409	2.71744e-10	0.32455	1.03463e-05
ENSG00000181610.12	MRPS23	9.63445e-15	0.0348531	0.0405197		ENSG00000072858	3.38005e-10	0.163156	0.0318178
ENSG00000136463.7	TACO1	7.26441e-14	0.186417	0.000124975		ENSG00000118961	7.21213e-10	0.319838	1.33154e-05
ENSG00000234753.5	FOXP4-AS1	7.45527e-14	0.0914763	0.00488521		ENSG00000204536	8.2066e-10	0.505717	1.55673e-13
ENSG00000108511.9	HOXB6	8.54387e-14	0.298828	0.000326524		ENSG00000138111	1.34595e-09	0.655008	3.30158e-24
ENSG00000116741.7	RGS2	8.8602e-14	0.211613	0.0251832		ENSG00000100744	1.43543e-09	0.264149	0.000452886
ENSG00000213071.11	LPAL2	9.07113e-14	0.238754	0.00474027		ENSG00000163611	4.12592e-09	0.246659	0.000796517
ENSG00000184005.10	ST6GALNAC3	2.10168e-13	0.020946	0.638043		ENSG00000118640	7.58782e-09	0.299705	5.19035e-05
ENSG00000163453.11	IGFBP7	2.44608e-13	0.287816	0.000523775		ENSG00000131044	1.06445e-08	0.256712	0.00047565
ENSG00000207554.1	MIR647	2.97438e-13	0.105835	0.361475		ENSG00000126860	1.6975e-08	0.240941	0.00113462
ENSG00000172640.3	OR10AD1	3.97447e-13	0.0203394	0.222995		ENSG00000242578	2.94359e-08	0.168351	0.0269784
ENSG00000239300.5	RP11-400L8.2	8.88376e-13	0.0832441	0.0159215		ENSG00000198556	3.48846e-08	0.173072	0.019593
ENSG00000248994.1	RP11-259O2.1	1.04848e-12	0.140988	0.00184508		ENSG00000272950	3.51918e-08	0.412117	1.54231e-08
ENSG00000103199.13	ZNF500	1.49233e-12	0.388685	2.80601e-11		ENSG00000225792	4.2073e-08	0.176229	0.0181973
ENSG00000051009.10	FAM160A2	1.98777e-12	0.176695	0.00029423		ENSG00000164930	8.68597e-08	0.242981	0.00110189
ENSG00000251209.7	LINC00923	3.27237e-12	0.0456709	0.0797556		ENSG00000203896	8.70477e-08	0.390228	7.3876e-08
ENSG00000126062.3	TMEM115	3.31622e-12	0.0513156	0.0878642		ENSG00000206530	9.11853e-08	0.27131	0.000294047
ENSG00000240877.3	RN7SL521P	5.99695e-12	0.238484	0.0328895		ENSG00000172318	1.16868e-07	0.200149	0.00824209
ENSG00000267472.1	LOC440461	8.13962e-12	0.0825305	0.172378		ENSG00000182107	2.57834e-07	0.154937	0.0427374
ENSG00000257539.2	HSPA8P14	1.14679e-11	0.254428	0.0357362		ENSG00000268906	3.24389e-07	0.217372	0.00355547
ENSG00000184058.12	TBX1	1.43438e-11	0.289048	1.0083e-16		ENSG00000149600	3.28032e-07	0.153286	0.0449842
ENSG00000230666.5	CEACAM22P	1.87809e-11	0.0341954	0.526629		ENSG00000204305	3.92044e-07	0.297797	4.0197e-05
ENSG00000125144.13	MT1G	2.14186e-11	0.215273	0.0219894		ENSG00000213463	4.33112e-07	0.266664	0.000320466
ENSG00000138785.14	INTS12	2.16046e-11	0.250443	0.00105326		ENSG00000238228	1.62806e-06	0.305499	2.93217e-05
ENSG00000136603.13	SKIL	2.30359e-11	0.0962142	0.00233957		ENSG00000065060	1.65728e-06	0.443933	1.17081e-10
ENSG00000158636.16	EMSY	2.33328e-11	0.0692101	0.000423689		ENSG00000252464	1.90917e-06	0.165791	0.0280799
ENSG00000062822.12	POLD1	2.75113e-11	0.139621	0.212085		ENSG00000276023	1.92583e-06	0.366018	4.43939e-07
ENSG00000237310.1	GS1-124K5.4	3.66253e-11	0.290895	7.75492e-16		ENSG00000178662	2.01747e-06	0.214056	0.00417115
ENSG00000113391.18	FAM172A	3.99869e-11	0.0778749	0.243464		ENSG00000170606	2.89721e-06	0.187496	0.0121639
ENSG00000197857.13	ZNF44	4.76751e-11	0.0369105	0.813773		ENSG00000125998	3.26089e-06	0.262432	0.000438019
ENSG00000254567.2	UBTFL9	6.97536e-11	0.118411	0.738123		ENSG00000227835	4.56599e-06	0.328847	1.04076e-05
ENSG00000197880.8	MDS2	1.08209e-10	0.181254	0.00447382		ENSG00000124440	4.58611e-06	0.154283	0.0413678
ENSG00000129250.11	KIF1C	1.09418e-10	0.104958	0.290495		ENSG00000185933	5.04697e-06	0.178488	0.0182131
ENSG00000166800.9	LDHAL6A	1.23236e-10	0.190041	0.000675492		ENSG00000170892	5.17984e-06	0.24917	0.000945302
ENSG00000171681.12	ATF7IP	1.30698e-10	0.056139	0.555902		ENSG00000170037	5.32376e-06	0.255721	0.00047651
ENSG00000223529.1	EEF1A1P8	1.4792e-10	0.10347	0.410466		ENSG00000085274	5.39139e-06	0.236245	0.00182435
ENSG00000257194.2	RP11-567C2.1	1.63971e-10	0.110196	0.0181086		ENSG00000211639	5.72943e-06	0.339047	4.43594e-06
ENSG00000239486.1	RP11-163E9.1	1.665e-10	0.0115103	0.393891		ENSG00000164142	6.7746e-06	0.217503	0.00384804
ENSG00000133247.13	KMT5C	2.51587e-10	0.109947	0.0848577		ENSG00000183955	6.92531e-06	0.157227	0.0384583
ENSG00000284413.1	BTBD8	3.94637e-10	0.0722102	0.028376		ENSG00000187024	7.14429e-06	0.51164	1.56863e-13
ENSG00000184012.11	TMPRSS2	8.83111e-10	0.275361	1.8055e-11		ENSG00000119408	7.79737e-06	0.347472	2.01356e-06
ENSG00000138111.14	MFSD13A	9.18548e-10	0.472307	3.12849e-23		ENSG00000137673	8.05007e-06	0.33518	4.47654e-06
ENSG00000105778.18	AVL9	1.14471e-09	0.0608556	0.0231016		ENSG00000175279	8.77344e-06	0.191507	0.0110245
ENSG00000203872.6	C6orf163	1.1507e-09	0.13351	3.91956e-05		ENSG00000178971	1.04418e-05	0.18954	0.0130426
ENSG00000269609.5	RPARP-AS1	1.3352e-09	0.156746	2.21061e-07		ENSG00000213676	1.04819e-05	0.288366	0.000112049
ENSG00000163155.11	LYSMD1	1.54429e-09	0.0134818	0.00101843		ENSG00000143537	1.13966e-05	0.260667	0.000451591
ENSG00000187987.9	ZSCAN23	1.6214e-09	0.354852	3.7543e-16		ENSG00000261610	1.25154e-05	0.188002	0.0128394
ENSG00000006534.15	ALDH3B1	2.80497e-09	0.0602478	0.909092		ENSG00000231852	1.73997e-05	0.428777	3.0131e-09
ENSG00000213250.5	RBMS2P1	2.83559e-09	0.0253058	0.570476		ENSG00000267623	1.89624e-05	0.324265	1.28475e-05
ENSG00000165646.11	SLC18A2	4.45253e-09	0.126994	0.00195192		ENSG00000233429	1.94886e-05	0.49307	4.2732e-13
ENSG00000240053.8	LY6G5B	4.68855e-09	0.352806	2.21215e-11		ENSG00000119684	2.01832e-05	0.16631	0.0271504
ENSG00000083814.13	ZNF671	5.95075e-09	0.108495	0.108543		ENSG00000137310	2.36202e-05	0.337231	4.50983e-06
ENSG00000164713.9	BRI3	7.1023e-09	0.0739146	0.209725		ENSG00000163874	2.54326e-05	0.246815	0.000939915
ENSG00000255310.2	AF131215.2	7.38144e-09	0.229527	1.81893e-08		ENSG00000116786	2.64509e-05	0.319143	1.1804e-05
ENSG00000205209.7	SCGB2B2	8.16325e-09	0.103194	0.000847424		ENSG00000204528	3.14855e-05	0.738647	1.42718e-35
ENSG00000153922.10	CHD1	8.65823e-09	0.191066	0.0158493		ENSG00000279873	3.26175e-05	0.341085	2.74696e-06
ENSG00000267137.1	RP11-15K2.2	1.14712e-08	0.0479778	0.92718		ENSG00000266909	3.56523e-05	0.265969	0.000397362
ENSG00000213073.4	RP11-288H12.3	1.68027e-08	0.143936	0.0954313		ENSG00000234902	5.07207e-05	0.377116	1.07255e-07
ENSG00000267152.1	CTD-2528L19.6	1.95579e-08	0.199937	3.98214e-05		ENSG00000170627	6.3546e-05	0.251591	0.000499834
ENSG00000111886.10	GABRR2	1.96949e-08	0.117292	0.154471		ENSG00000188191	6.80466e-05	0.273251	0.000161312
ENSG00000072954.6	TMEM38A	2.25024e-08	0.077069	0.848592		ENSG00000207110	7.81108e-05	0.291422	9.30143e-05
ENSG00000233547.1	RP11-57H14.2	2.31423e-08	0.124396	4.34806e-06		ENSG00000146453	9.88236e-05	0.352226	6.28592e-07
ENSG00000276409.4	CCL14	2.9311e-08	0.117235	0.0314305		ENSG00000145020	0.000102704	0.604617	5.65666e-20
ENSG00000249599.1	BMPR1B-AS1	3.22271e-08	0.152677	0.00154864		ENSG00000198218	0.00010531	0.230871	0.00226247
ENSG00000250662.1	HNRNPKP5	3.33592e-08	0.0208954	0.371412		ENSG00000237649	0.00011003	0.266182	0.000268421
ENSG00000115641.18	FHL2	3.4497e-08	0.0572906	0.482492		ENSG00000180720	0.000115846	0.185708	0.0146544
ENSG00000026652.13	AGPAT4	3.936e-08	0.0678205	0.00480818		ENSG00000156026	0.000120297	0.172818	0.0241909
ENSG00000163472.18	TMEM79	4.27622e-08	0.183318	0.0114454		ENSG00000166275	0.000127854	0.376265	7.4164e-08
ENSG00000223843.4	EFCAB6-AS1	4.77553e-08	0.204825	0.00529445		ENSG00000153922	0.000141109	0.183031	0.0158107
ENSG00000107551.20	RASSF4	5.04295e-08	0.182596	0.00295542		ENSG00000014257	0.000142805	0.330121	8.08985e-06
ENSG00000172183.14	ISG20	5.09445e-08	0.0326715	0.959819		ENSG00000257464	0.000145968	0.423522	8.88526e-10
ENSG00000248527.1	MTATP6P1	5.25998e-08	0.102639	0.400873		ENSG00000248333	0.000157829	0.30644	3.20082e-05
ENSG00000226808.1	LINC00840	5.72603e-08	0.071573	0.255753		ENSG00000223501	0.000167321	0.235445	0.0016572
ENSG00000125965.8	GDF5	5.94178e-08	0.0377616	0.584899		ENSG00000283913	0.000169868	0.243932	0.00126451
ENSG00000272170.1	RP11-387M24.5	6.58035e-08	0.0790899	0.0444387		ENSG00000178934	0.000193096	0.234383	0.00151286
ENSG00000115761.15	NOL10	7.15551e-08	0.0592935	0.0780115		ENSG00000117280	0.000226786	0.433784	7.06989e-10
ENSG00000205213.13	LGR4	7.58202e-08	0.0617831	0.00254051		ENSG00000240069	0.0002352	0.480532	5.69094e-12
ENSG00000162971.10	TYW5	8.04164e-08	0.0573226	0.72602		ENSG00000129933	0.000237525	0.229982	0.00211503
ENSG00000249923.1	XXbac-B444P24.8	8.07309e-08	0.0408191	0.214872		ENSG00000223374	0.000250666	0.291375	7.21657e-05
ENSG00000112167.9	SAYSD1	8.20189e-08	0.215365	0.0134023		ENSG00000105738	0.000255937	0.309427	1.93699e-05
ENSG00000162337.11	LRP5	8.56495e-08	0.0345971	0.933264		ENSG00000272636	0.000259085	0.155387	0.0395994
ENSG00000090339.8	ICAM1	1.21672e-07	0.302393	0.000203163		ENSG00000066379	0.000260322	0.291454	8.15935e-05
ENSG00000128510.10	CPA4	1.30998e-07	0.0642603	0.0990237		ENSG00000126785	0.000270112	0.242701	0.000978885
ENSG00000186897.4	C1QL4	1.39793e-07	0.299904	3.86434e-09		ENSG00000213246	0.000313523	0.162268	0.022519
ENSG00000213719.8	CLIC1	1.47691e-07	0.0356934	0.0812581		ENSG00000099337	0.000321108	0.166671	0.0289508
ENSG00000165507.8	C10orf10	1.56936e-07	0.0835767	0.851419		ENSG00000174953	0.000323515	0.359426	9.52633e-07
ENSG00000173409.13	ARV1	1.61309e-07	0.0784108	0.0378955		ENSG00000204314	0.000343091	0.223553	0.00260246
ENSG00000167693.16	NXN	2.44323e-07	0.0405227	0.802617		ENSG00000204899	0.0003556	0.165915	0.0294336
ENSG00000115486.11	GGCX	2.55924e-07	0.271609	4.42749e-08		ENSG00000150907	0.000365956	0.226841	0.00222106
ENSG00000279670.1	RP11-70L8.5	2.65261e-07	0.0483877	0.415219		ENSG00000198736	0.000377442	0.34379	3.52742e-06
ENSG00000280035.1	RP11-10J21.2	2.74406e-07	0.0536332	0.0594349		ENSG00000082153	0.000393964	0.184935	0.014518
ENSG00000173530.5	TNFRSF10D	3.25275e-07	0.0342556	0.786255		ENSG00000104643	0.000404691	0.384095	4.99601e-08
ENSG00000047662.4	FAM184B	3.34476e-07	0.0480648	0.169756		ENSG00000100997	0.000465663	0.242058	0.000944947
ENSG00000170324.20	FRMPD2	4.38454e-07	0.246004	0.00044898		ENSG00000166965	0.000478272	0.549669	6.23567e-16
ENSG00000182168.14	UNC5C	4.82328e-07	0.0972998	0.00103626		ENSG00000137161	0.000487431	0.305455	4.16085e-05
ENSG00000164651.16	SP8	4.98063e-07	0.0538972	0.0458861		ENSG00000149929	0.000497694	0.23523	0.00176641
ENSG00000253384.1	CTD-2547L16.3	5.77219e-07	0.101219	0.0182971		ENSG00000172037	0.000509026	0.218084	0.00329233
ENSG00000279641.1	CTD-2545G14.6	6.30228e-07	0.126361	0.0214726		ENSG00000183688	0.000518786	0.233564	0.00194795
ENSG00000254598.2	CSNK2A3	6.49311e-07	0.237427	0.00123472		ENSG00000241218	0.000559123	0.20947	0.00491146
ENSG00000165495.15	PKNOX2	6.54692e-07	0.190243	0.000171147		ENSG00000197376	0.000569374	0.186894	0.0067852
ENSG00000160216.18	AGPAT3	6.85069e-07	0.0559749	0.0220283		ENSG00000264204	0.00058221	0.56242	4.01229e-17
ENSG00000132326.11	PER2	6.87357e-07	0.0249117	0.6947		ENSG00000272434	0.000617803	0.186629	0.0145463
ENSG00000260583.1	AP000223.42	8.10699e-07	0.0993103	0.0567831		ENSG00000240065	0.000624838	0.214469	0.00406177
ENSG00000139352.3	ASCL1	9.50274e-07	0.0608035	0.174811		ENSG00000170832	0.000656962	0.198421	0.00912877
ENSG00000241370.5	RPP21	9.53745e-07	0.241432	0.00736261		ENSG00000117748	0.000660982	0.354474	1.19557e-06
ENSG00000113812.13	ACTR8	9.70261e-07	0.0937719	0.000276722		ENSG00000272368	0.00066976	0.458685	1.44941e-10
ENSG00000064835.10	POU1F1	9.93078e-07	0.0666611	0.997014		ENSG00000245025	0.000699443	0.213883	0.00424526
ENSG00000169435.13	RASSF6	1.01248e-06	0.0859958	0.171943		ENSG00000011143	0.000735662	0.288563	6.41205e-05
ENSG00000048462.10	TNFRSF17	1.29045e-06	0.110865	0.000310541		ENSG00000115970	0.000747427	0.239398	0.00110636
ENSG00000268423.4	AC011551.3	1.76766e-06	0.0565814	0.110748		ENSG00000259087	0.000760952	0.393155	6.19365e-08
ENSG00000115468.11	EFHD1	2.55873e-06	0.154609	2.94904e-09		ENSG00000221963	0.000826214	0.248281	0.000823045
ENSG00000101004.14	NINL	2.81688e-06	0.289667	1.45793e-08		ENSG00000145723	0.000829382	0.248001	0.00099332
ENSG00000143537.13	ADAM15	2.88442e-06	0.0587775	0.101487		ENSG00000099338	0.000837448	0.308328	3.48565e-05
ENSG00000146457.14	WTAP	2.96994e-06	0.252063	4.27188e-12		ENSG00000250794	0.000842399	0.340729	2.21305e-06
ENSG00000101210.10	EEF1A2	3.13823e-06	0.151239	0.0327507		ENSG00000249263	0.000928861	0.215854	0.00450965
ENSG00000227835.8	CARM1P1	3.65934e-06	0.319175	1.04782e-18		ENSG00000126217	0.000989972	0.297661	6.37788e-05
ENSG00000175727.13	MLXIP	3.92638e-06	0.191588	0.0254257		ENSG00000106780	0.000991412	0.194985	0.00758274
ENSG00000142669.14	SH3BGRL3	4.0674e-06	0.114924	0.00544892		ENSG00000248092	0.00102255	0.239148	0.00130355
ENSG00000141452.9	C18orf8	4.15769e-06	0.0569084	0.50918		ENSG00000110711	0.00113077	0.188708	0.0117797
ENSG00000197872.11	FAM49A	4.39851e-06	0.0667448	0.0379213		ENSG00000279253	0.00113688	0.173621	0.0225961
ENSG00000161973.10	CCDC42	4.77721e-06	0.0743325	0.37132		ENSG00000278535	0.00116577	0.303914	4.85734e-05
ENSG00000187513.8	GJA4	4.91475e-06	0.0268721	0.905359		ENSG00000167065	0.00116648	0.324917	9.8375e-06
ENSG00000125084.11	WNT1	5.21117e-06	0.0363832	0.456811		ENSG00000258661	0.00127195	0.367433	6.10582e-07
ENSG00000177917.10	ARL6IP6	5.42861e-06	0.350881	4.85987e-06		ENSG00000163682	0.00131357	0.690272	3.84724e-28
ENSG00000124939.5	SCGB2A1	5.51811e-06	0.20311	0.00372123		ENSG00000136816	0.00133903	0.259485	0.000494915
ENSG00000198868.3	MTND4LP30	5.75678e-06	0.0529499	0.37552		ENSG00000270062	0.00135594	0.261977	0.000536115
ENSG00000234810.2	RP11-90C4.1	5.92813e-06	0.179368	0.00573179		ENSG00000152291	0.001373	0.217177	0.00355786
ENSG00000182247.9	UBE2E2	6.24053e-06	0.0530719	0.0214218		ENSG00000196576	0.00139898	0.355195	1.34263e-06
ENSG00000262558.1	RP11-1260E13.3	6.51545e-06	0.0829939	0.122291		ENSG00000270681	0.00142036	0.20137	0.00679537
ENSG00000264575.1	LINC00526	2.61573e-06	0.167867	3.90619e-05		ENSG00000221821	0.00142411	0.24496	0.00118393
ENSG00000135040.15	NAA35	7.04731e-06	0.0912384	0.149812		ENSG00000140391	0.00149814	0.178134	0.0184378
ENSG00000227039.6	ITGB2-AS1	7.3792e-06	0.142242	0.0034512		ENSG00000198208	0.00156544	0.33405	5.15083e-06
ENSG00000105369.9	CD79A	7.42708e-06	0.086675	0.0931467		ENSG00000252743	0.00163027	0.256078	0.000677677
ENSG00000272779.1	LL22NC03-80A10.6	8.18297e-06	0.320115	1.1758e-14		ENSG00000229274	0.00166865	0.216013	0.00325125
ENSG00000143951.15	WDPCP	3.25106e-07	0.0798234	0.0291403		ENSG00000030110	0.00173809	0.439382	7.84359e-10
ENSG00000274460.1	CTD-2649C14.2	8.45923e-06	0.137126	0.00208545		ENSG00000124116	0.00182894	0.599994	1.01262e-19
ENSG00000133106.14	EPSTI1	8.46798e-06	0.0862818	0.0220679		ENSG00000176998	0.00183096	0.288157	9.97434e-05
ENSG00000248810.1	RP11-362F19.1	9.75817e-06	0.0903137	0.0628724		ENSG00000143552	0.00201072	0.248846	0.000926103
ENSG00000273920.1	RP11-761I4.5	9.87107e-06	0.0625565	0.82682		ENSG00000104774	0.0020755	0.346825	2.29709e-06
ENSG00000173702.7	MUC13	1.00255e-05	0.224794	4.18995e-07		ENSG00000261105	0.00220584	0.667312	3.15536e-27
ENSG00000139734.17	DIAPH3	1.01699e-05	0.21715	0.0129894		ENSG00000260459	0.00223712	0.181891	0.0156752
ENSG00000274928.6	KRT89P	1.17661e-05	0.157997	0.0026848		ENSG00000067560	0.00227824	0.191234	0.00930382
ENSG00000184384.13	MAML2	1.19543e-05	0.0709883	0.0269041		ENSG00000117480	0.00229451	0.215537	0.00466915
ENSG00000139675.11	HNRNPA1L2	1.20741e-05	0.0351195	0.533214		ENSG00000234753	0.00232266	0.185742	0.0134479
ENSG00000130307.11	USHBP1	1.24499e-05	0.0794284	0.61625		ENSG00000268034	0.0023604	0.230151	0.00239646
ENSG00000133639.4	BTG1	1.25415e-05	0.230619	0.000386153		ENSG00000101216	0.00236762	0.336058	6.15989e-06
ENSG00000269976.1	RP11-130L8.2	1.26559e-05	0.0867103	0.00297882		ENSG00000124406	0.00239225	0.209497	0.00416293
ENSG00000187605.15	TET3	1.35934e-05	0.03884	0.515967		ENSG00000130045	0.00244142	0.18915	0.0127956
ENSG00000232903.2	LINC01166	1.4151e-05	0.111423	0.0792142		ENSG00000178295	0.00249504	0.560716	3.91592e-17
ENSG00000137312.14	FLOT1	1.47653e-05	0.300314	4.79732e-08		ENSG00000206341	0.00280768	0.480211	5.26352e-12
ENSG00000163682.15	RPL9	1.62737e-05	0.616992	8.17078e-34		ENSG00000164053	0.00285862	0.331531	8.84918e-06
ENSG00000149600.11	COMMD7	1.62817e-05	0.0525576	0.203083		ENSG00000235848	0.00290738	0.239295	0.00158639
ENSG00000143924.18	EML4	1.69651e-05	0.114217	0.00648352		ENSG00000204642	0.00299698	0.235913	0.00155758
ENSG00000124602.9	UNC5CL	1.83254e-05	0.241171	5.56176e-07		ENSG00000203872	0.00304782	0.316973	1.51496e-05
ENSG00000232876.1	CTA-212D2.2	1.99217e-05	0.313549	2.23586e-13		ENSG00000196372	0.00309866	0.246215	0.00107107
ENSG00000280913.2	CTSLP2	2.10289e-05	0.0184975	0.982428		ENSG00000254109	0.00318183	0.272193	0.000162527
ENSG00000162373.12	BEND5	2.133e-05	0.114697	0.0887017		ENSG00000137720	0.00321314	0.231048	0.00177827
ENSG00000260244.1	RP11-588K22.2	2.3385e-05	0.0686346	0.904482		ENSG00000265018	0.0032436	0.501407	6.7728e-13
ENSG00000110665.11	C11orf21	2.34183e-05	0.233629	8.74628e-06		ENSG00000239883	0.00329462	0.19875	0.00886728
ENSG00000108826.15	MRPL27	2.4681e-05	0.219232	3.67651e-07		ENSG00000204315	0.0034447	0.162233	0.0321754
ENSG00000187922.13	LCN10	2.5197e-05	0.397812	0.00443614		ENSG00000173531	0.0036916	0.219219	0.00352204
ENSG00000261341.6	CTD-2568A17.1	2.65001e-05	0.081324	0.811753		ENSG00000167642	0.00372922	0.205491	0.00649525
ENSG00000120075.5	HOXB5	2.65453e-05	0.0237071	0.744967		ENSG00000272912	0.00380231	0.258762	0.000491767
ENSG00000143882.10	ATP6V1C2	2.65734e-05	0.11423	0.0417288		ENSG00000147526	0.00402318	0.309364	1.39028e-05
ENSG00000271547.1	RP11-579D7.8	2.815e-05	0.0121946	0.0747628		ENSG00000105672	0.00405377	0.163425	0.0331036
ENSG00000128789.20	PSMG2	2.85538e-05	0.184959	2.12634e-05		ENSG00000113083	0.00410541	0.152215	0.0439316
ENSG00000213186.7	TRIM59	2.87983e-05	0.0441589	0.133733		ENSG00000086548	0.00410736	0.177622	0.0184956
ENSG00000188227.12	ZNF793	3.072e-05	0.0156582	0.735359		ENSG00000153179	0.00411049	0.16969	0.0250447
ENSG00000155034.18	FBXL18	3.51842e-05	0.121477	0.440075		ENSG00000137411	0.00415117	0.650681	2.55252e-24
ENSG00000233730.1	LINC01765	3.6689e-05	0.239976	0.0073871		ENSG00000261575	0.00418491	0.337669	4.52821e-06
ENSG00000253522.5	MIR3142HG	3.70856e-05	0.0388239	0.33993		ENSG00000164620	0.00434756	0.361607	2.4427e-07
ENSG00000264230.7	ANXA8L1	3.72822e-05	0.0252712	0.689584		ENSG00000019505	0.00438594	0.159113	0.0234623
ENSG00000108829.9	LRRC59	3.77221e-07	0.128587	0.00313244		ENSG00000115993	0.00440572	0.173951	0.0212023
ENSG00000204314.10	PRRT1	3.77731e-07	0.0838923	0.0517723		ENSG00000102882	0.00446385	0.288661	0.000104269
ENSG00000074047.21	GLI2	3.87945e-05	0.0838517	0.120054		ENSG00000114127	0.00452907	0.202215	0.00672065
ENSG00000277147.4	LINC00869	3.89286e-05	0.133495	0.0286494		ENSG00000069275	0.0045709	0.293323	7.76662e-05
ENSG00000153786.12	ZDHHC7	4.05319e-05	0.137757	4.52183e-08		ENSG00000139574	0.00462541	0.260644	0.000414748
ENSG00000135409.10	AMHR2	4.67635e-05	0.231485	0.0125047		ENSG00000175749	0.00474909	0.48932	4.2315e-12
ENSG00000236013.5	RP3-332B22.1	4.68241e-05	0.0950765	0.374275		ENSG00000204310	0.00478819	0.163516	0.0303258
ENSG00000254932.2	RP11-687M24.8	4.76685e-05	0.101731	0.0670325		ENSG00000184012	0.00493262	0.392477	1.68789e-08
ENSG00000148357.16	HMCN2	4.84456e-05	0.0982681	0.121781		ENSG00000253308	0.00515297	0.319863	1.50226e-05
ENSG00000158246.7	FAM46B	4.86922e-05	0.0629927	0.597016		ENSG00000187778	0.00518561	0.239446	0.0014199
ENSG00000136634.5	IL10	4.87593e-05	0.182261	0.116462		ENSG00000231130	0.00518569	0.426024	3.37903e-09
ENSG00000284052.1	RP11-284E5.1	4.98643e-05	0.0847223	0.0105088		ENSG00000082641	0.00520371	0.225768	0.00290707
ENSG00000079335.18	CDC14A	5.04941e-05	0.128206	0.0791194		ENSG00000198945	0.00523407	0.626711	8.70538e-22
ENSG00000054118.13	THRAP3	5.08206e-05	0.0919767	0.238806		ENSG00000205930	0.00525063	0.271509	0.000247046
ENSG00000102554.13	KLF5	5.48057e-05	0.118929	0.0175332		ENSG00000123500	0.0054346	0.157033	0.034392
ENSG00000167614.13	TTYH1	5.57739e-05	0.261969	8.62773e-05		ENSG00000189144	0.005466	0.229172	0.00236211
ENSG00000280054.1	RP1-197B17.7	5.61118e-05	0.185775	1.40428e-06		ENSG00000167799	0.00548571	0.219927	0.00314497
ENSG00000228956.8	SATB1-AS1	5.77666e-05	0.0870048	0.0444243		ENSG00000188986	0.00548886	0.276802	0.000156377
ENSG00000101216.10	GMEB2	6.04355e-05	0.136944	2.62018e-05		ENSG00000276791	0.00557797	0.639879	7.97349e-24
ENSG00000250535.1	STK19B	6.21004e-05	0.507567	2.74532e-26		ENSG00000003987	0.00568489	0.242102	0.00136756
ENSG00000197283.14	SYNGAP1	6.27313e-05	0.0565166	0.221036		ENSG00000167595	0.00574352	0.37846	1.81842e-07
ENSG00000023572.8	GLRX2	6.37221e-05	0.0971315	0.166233		ENSG00000058063	0.00577807	0.28295	0.00014768
ENSG00000147874.10	HAUS6	6.70138e-05	0.0640675	0.00381497		ENSG00000256625	0.00578954	0.229121	0.00215246
ENSG00000197815.4	RP1-253P7.4	6.88582e-05	0.0656374	0.0113868		ENSG00000136810	0.00583157	0.39771	2.26289e-08
ENSG00000257740.1	RP11-977G19.12	7.22941e-05	0.0407441	0.724932		ENSG00000277559	0.00599164	0.267881	0.000285009
ENSG00000237927.1	RP3-393E18.2	7.68546e-05	0.228535	1.99958e-08		ENSG00000165806	0.00605173	0.569411	4.25988e-17
ENSG00000248905.8	FMN1	7.69082e-05	0.0328736	0.40213		ENSG00000176399	0.00607703	0.236968	0.0016461
ENSG00000128833.12	MYO5C	7.84016e-05	0.214686	4.78511e-10		ENSG00000073969	0.00611486	0.234634	0.00179311
ENSG00000266918.1	RP11-798G7.8	8.44702e-05	0.287818	2.07739e-14		ENSG00000076201	0.00620641	0.249593	0.000945817
ENSG00000070669.16	ASNS	8.44938e-05	0.337129	7.8952e-14		ENSG00000100368	0.00633699	0.151426	0.0437543
ENSG00000176771.16	NCKAP5	8.56717e-05	0.139159	6.84119e-05		ENSG00000095397	0.00645201	0.355886	5.26883e-07
ENSG00000212743.2	RP11-563J2.3	8.65837e-05	0.271287	0.0965302		ENSG00000258017	0.00645701	0.407497	1.26824e-08
ENSG00000277449.1	CEBPB-AS1	8.67862e-05	0.0531853	0.0276902		ENSG00000227695	0.00648659	0.330577	5.27615e-06
ENSG00000241217.3	RN7SL809P	9.18419e-05	0.516655	5.47019e-05		ENSG00000197147	0.00650371	0.31999	1.63868e-05
ENSG00000103932.11	RPAP1	9.46068e-05	0.215597	0.000164511		ENSG00000122194	0.00651336	0.186421	0.0110247
ENSG00000129990.14	SYT5	9.66427e-05	0.278599	0.054159		ENSG00000206503	0.00656438	0.336985	5.46415e-06
ENSG00000169914.5	OTUD3	0.000103229	0.283648	0.00511931		ENSG00000222020	0.0067337	0.496732	1.59965e-12
ENSG00000268034.1	AC005795.1	0.0001067	0.0328708	0.0809823		ENSG00000182472	0.00674612	0.338864	3.71539e-06
ENSG00000124006.14	OBSL1	0.000106982	0.0410179	0.0784471		ENSG00000083937	0.00676038	0.273986	0.000239369
ENSG00000236975.1	RP5-1065P14.2	0.000108644	0.0787957	0.000153989		ENSG00000267248	0.00692636	0.281634	0.000138859
ENSG00000228812.7	LAMA5-AS1	0.000109954	0.195853	0.000109472		ENSG00000110906	0.00693586	0.366861	6.35589e-07
ENSG00000055609.17	KMT2C	0.0001111	0.151352	0.00910639		ENSG00000261502	0.00701841	0.225926	0.00284869
ENSG00000235513.1	RP4-756G23.5	0.000112547	0.104522	0.00808482		ENSG00000204175	0.00739263	0.219255	0.00373885
ENSG00000138801.8	PAPSS1	0.000114252	0.235949	0.00102373		ENSG00000133983	0.00749661	0.35325	4.84117e-07
ENSG00000197933.12	ZNF823	0.000115728	0.0902896	0.0357795		ENSG00000145996	0.00751334	0.244972	0.00120264
ENSG00000143434.15	SEMA6C	0.000121819	0.0970136	0.000275596		ENSG00000100726	0.00754154	0.396503	3.54462e-08
ENSG00000184860.9	SDR42E1	0.000124705	0.101926	0.0138333		ENSG00000261794	0.00756831	0.253192	0.000801098
ENSG00000204581.2	ACOXL-AS1	0.000125191	0.0888478	0.151786		ENSG00000065413	0.00762598	0.174771	0.0209108
ENSG00000153989.7	NUS1	0.000126106	0.293668	6.0549e-06		ENSG00000090316	0.00774451	0.658545	8.30289e-25
ENSG00000204525.16	HLA-C	0.000127232	0.483153	7.75127e-18		ENSG00000231074	0.00777995	0.248456	0.00068041
ENSG00000176871.8	WSB2	0.000128997	0.139517	0.00686946		ENSG00000246582	0.007821	0.2496	0.000625037
ENSG00000115677.16	HDLBP	0.000129516	0.0947606	0.499368		ENSG00000227719	0.00789874	0.148565	0.0446081
ENSG00000213600.3	XXcos-LUCA16.1	0.0001296	0.0360126	0.0546499		ENSG00000184900	0.00792554	0.237699	0.00120878
ENSG00000175662.17	TOM1L2	0.000136778	0.0115613	0.463571		ENSG00000163644	0.00794252	0.262887	0.000387663
ENSG00000279200.1	RP11-524F11.3	0.0001368	0.0201804	0.391196		ENSG00000159111	0.00804773	0.242363	0.00123677
ENSG00000035681.7	NSMAF	0.000140077	0.171902	0.13538		ENSG00000109171	0.00822781	0.172645	0.0232747
ENSG00000175279.21	CENPS	0.000141067	0.202888	7.2008e-06		ENSG00000138085	0.00824455	0.364249	3.95152e-07
ENSG00000123700.4	KCNJ2	0.000143012	0.0880353	0.0179949		ENSG00000283345	0.00838227	0.432146	1.56599e-09
ENSG00000237649.7	KIFC1	0.000148102	0.114161	7.82832e-06		ENSG00000233622	0.00842405	0.267671	0.000358335
ENSG00000115902.10	SLC1A4	0.000148569	0.11225	0.380256		ENSG00000261371	0.00851168	0.201494	0.00676924
ENSG00000100304.12	TTLL12	0.000151797	0.319965	2.79995e-10		ENSG00000273340	0.00855904	0.508374	2.88245e-14
ENSG00000170160.17	CCDC144A	0.000153381	0.199509	0.000535631		ENSG00000267283	0.00857264	0.420534	3.43504e-09
ENSG00000270209.1	RP4-592A1.4	0.000155603	0.193489	0.00709878		ENSG00000228727	0.00863354	0.187801	0.0142562
ENSG00000197363.9	ZNF517	0.000165819	0.233693	1.40956e-10		ENSG00000151849	0.00873508	0.192322	0.00935858
ENSG00000217130.1	RP3-375P9.2	0.000168495	0.122538	0.038796		ENSG00000211966	0.0087616	0.23718	0.00169567
ENSG00000122592.7	HOXA7	0.000169616	0.117702	0.0238304		ENSG00000030066	0.0089446	0.227036	0.00248107
ENSG00000145029.13	NICN1	0.000178842	0.267578	2.84461e-11		ENSG00000251287	0.00907985	0.246819	0.00106079
ENSG00000162704.15	ARPC5	0.000182391	0.0400137	0.346589		ENSG00000175322	0.00922927	0.608422	2.37128e-20
ENSG00000112290.12	WASF1	0.000182447	0.0985992	0.000223358		ENSG00000188199	0.00926398	0.501126	1.21336e-12
ENSG00000167460.14	TPM4	0.000201244	0.109382	0.0340953		ENSG00000148143	0.00930746	0.157118	0.0380621
ENSG00000158125.9	XDH	0.000202163	0.144502	0.00764299		ENSG00000258708	0.00948588	0.207714	0.00513652
ENSG00000105341.18	ATP5SL	0.000210261	0.0403494	0.0976194		ENSG00000217930	0.00951352	0.282523	0.000134239
ENSG00000236830.6	CBR3-AS1	0.000210982	0.201837	4.19861e-07		ENSG00000215302	0.00953659	0.416903	9.77939e-09
ENSG00000228598.1	MACC1-AS1	0.000213875	0.033895	0.960511		ENSG00000179348	0.00960546	0.25999	0.000549871
ENSG00000076685.18	NT5C2	0.000214351	0.0918878	0.402203		ENSG00000166959	0.00966402	0.282494	0.000149353
ENSG00000143303.11	RRNAD1	0.0002231	0.0425058	0.0182485		ENSG00000198252	0.00973037	0.272575	0.000193463
ENSG00000236498.1	AC107081.5	0.000224764	0.0740995	0.21681		ENSG00000261786	0.009738	0.216142	0.00411228
ENSG00000133661.15	SFTPD	0.000226645	0.303092	6.41662e-07		ENSG00000125944	0.00975011	0.235811	0.00172156
ENSG00000204301.6	NOTCH4	0.0002335	0.229857	8.4684e-05		ENSG00000186501	0.00980062	0.219188	0.00386795
ENSG00000172613.7	RAD9A	0.000238371	0.228231	8.32251e-11		ENSG00000233621	0.00985586	0.317602	1.68415e-05
ENSG00000241218.1	RP11-446H18.1	0.000246429	0.142211	0.00201592		ENSG00000277938	0.00993098	0.321392	1.56701e-05
ENSG00000116871.15	MAP7D1	0.000248757	0.0721281	0.862965		ENSG00000247324	0.0101822	0.235997	0.00145211
ENSG00000224863.2	LINC01398	0.000248787	0.0412606	0.0417278		ENSG00000211689	0.0102315	0.151039	0.0470589
ENSG00000069667.15	RORA	0.000249477	0.0457531	0.44877		ENSG00000094796	0.0102436	0.156573	0.0388687
ENSG00000239650.4	GUSBP4	0.000258328	0.276309	1.95406e-10		ENSG00000129422	0.0102955	0.151835	0.0408178
ENSG00000237753.1	AC079922.3	0.000266617	0.38964	6.01609e-16		ENSG00000115648	0.0108122	0.406883	1.32971e-08
ENSG00000263177.1	MTND1P8	0.000270553	0.210406	7.57564e-07		ENSG00000173540	0.010989	0.617592	6.22618e-22
ENSG00000260213.5	RP11-303E16.3	0.000271415	0.152357	0.102231		ENSG00000272333	0.0110123	0.158892	0.0378018
ENSG00000101473.16	ACOT8	0.000274073	0.0278571	0.148984		ENSG00000234614	0.0110449	0.164861	0.0310999
ENSG00000131791.7	PRKAB2	0.000274454	0.104258	0.0488151		ENSG00000178115	0.0112023	0.282415	0.000150373
ENSG00000270604.5	HCG17	0.000275891	0.210837	1.26953e-09		ENSG00000177788	0.0112105	0.155096	0.0387604
ENSG00000180855.15	ZNF443	0.000278287	0.156116	0.011089		ENSG00000170703	0.011343	0.202502	0.00754242
ENSG00000197674.5	OR51C1P	0.000279159	0.302849	0.000537943		ENSG00000242779	0.0114302	0.266524	0.000306567
ENSG00000272620.1	AFAP1-AS1	0.000305659	0.0550532	0.238304		ENSG00000169436	0.0114411	0.202152	0.00645866
ENSG00000124920.13	MYRF	0.000314686	0.127206	0.0949789		ENSG00000269713	0.0115219	0.376821	2.02197e-07
ENSG00000261188.1	CTA-445C9.14	0.000317448	0.199247	0.000128363		ENSG00000122085	0.01186	0.442701	2.02413e-10
ENSG00000198182.12	ZNF607	0.000318045	0.170125	0.054717		ENSG00000242741	0.0119681	0.249504	0.000536015
ENSG00000274093.1	RP11-140H17.2	0.000320265	0.0190639	0.791866		ENSG00000007080	0.0120824	0.307122	3.90927e-05
ENSG00000283913.1	RP11-479O17.12	0.000321522	0.16681	0.0041171		ENSG00000006128	0.0122373	0.183327	0.0157294
ENSG00000182208.13	MOB2	0.000326432	0.166803	0.00437844		ENSG00000198959	0.0122639	0.33004	8.90719e-06
ENSG00000116815.15	CD58	0.000333963	0.104708	0.0946515		ENSG00000171103	0.0123826	0.203434	0.00563042
ENSG00000110911.14	SLC11A2	0.000355523	0.0889292	0.00418425		ENSG00000163155	0.0124005	0.151905	0.0448901
ENSG00000204899.5	MZT1	0.000359418	0.0894411	0.000510078		ENSG00000112667	0.0125342	0.168377	0.0260906
ENSG00000234750.1	CTD-2666L21.2	0.00036328	0.150381	0.022769		ENSG00000228205	0.0126455	0.224213	0.00256397
ENSG00000244701.1	RP5-894A10.2	0.000366312	0.136533	0.00034431		ENSG00000236740	0.012867	0.213419	0.0051395
ENSG00000138623.9	SEMA7A	0.00037029	0.0820062	0.0814031		ENSG00000124562	0.0129329	0.18376	0.0158054
ENSG00000255343.1	RP11-299M14.2	0.000370453	0.053558	0.0965892		ENSG00000281831	0.0132406	0.62901	3.39956e-22
ENSG00000236780.5	LINC01829	0.00037532	0.0696907	0.0483315		ENSG00000256166	0.0133988	0.305523	3.846e-05
ENSG00000261652.2	C15orf65	0.000376355	0.136018	0.00573874		ENSG00000253626	0.0134761	0.184927	0.0138545
ENSG00000271390.1	RP11-89C3.3	0.000378907	0.301793	0.0069375		ENSG00000266412	0.0134886	0.393058	1.24445e-08
ENSG00000270409.1	RP11-44D5.1	0.000391587	0.0636741	0.312759		ENSG00000230896	0.0135658	0.191854	0.010307
ENSG00000099331.13	MYO9B	0.000391939	0.176636	0.00114718		ENSG00000122515	0.0137862	0.195368	0.00925344
ENSG00000176624.10	MEX3C	0.000398461	0.195777	0.00254939		ENSG00000150712	0.0138808	0.160582	0.0323417
ENSG00000166938.12	DIS3L	0.000399379	0.320301	2.3499e-09		ENSG00000127483	0.0141694	0.194843	0.00889822
ENSG00000126246.9	IGFLR1	0.000401066	0.0664364	0.0110811		ENSG00000072736	0.0142924	0.291321	0.000104538
ENSG00000140675.12	SLC5A2	0.000408092	0.104322	0.312615		ENSG00000263503	0.0144425	0.637954	2.53666e-23
ENSG00000119973.5	PRLHR	0.000413509	0.0852331	0.29197		ENSG00000111850	0.0144524	0.338369	4.89262e-06
ENSG00000246575.2	AC093162.5	0.000422626	0.341243	3.22444e-10		ENSG00000254093	0.014561	0.238826	0.00148445
ENSG00000166478.9	ZNF143	0.000422804	0.0457912	0.309888		ENSG00000189129	0.0145834	0.376508	2.27497e-07
ENSG00000227165.7	WDR11-AS1	0.000423836	0.158891	0.362908		ENSG00000054282	0.0146505	0.575355	2.05834e-18
ENSG00000211664.2	IGLV2-18	0.000425207	0.176539	0.000559655		ENSG00000271427	0.0147539	0.374838	3.1629e-07
ENSG00000272129.1	RP11-250B2.6	0.000426561	0.175387	0.000169466		ENSG00000263639	0.0151831	0.415986	1.01419e-08
ENSG00000253438.2	PCAT1	0.000426765	0.0445961	0.907468		ENSG00000088930	0.0151964	0.182762	0.0168388
ENSG00000167644.11	C19orf33	0.000436678	0.137683	0.000717114		ENSG00000231738	0.0153248	0.287397	3.85858e-05
ENSG00000152154.10	TMEM178A	0.000445728	0.0830149	0.105463		ENSG00000260653	0.0154009	0.304335	4.16553e-05
ENSG00000196705.8	ZNF431	0.000453337	0.0322192	0.329229		ENSG00000186399	0.0154019	0.336214	5.76247e-06
ENSG00000137959.15	IFI44L	0.000463987	0.035542	0.705541		ENSG00000231402	0.0154038	0.218246	0.00414526
ENSG00000232450.1	RP4-730K3.3	0.000472937	0.0849182	0.371651		ENSG00000136819	0.0155778	0.344268	2.8751e-06
ENSG00000227742.1	CALR4P	0.000475601	0.0242189	0.394589		ENSG00000277595	0.0156717	0.233507	0.00189437
ENSG00000120860.10	WASHC3	0.000479946	0.169755	4.0943e-08		ENSG00000168813	0.0157949	0.364189	7.24246e-07
ENSG00000169136.10	ATF5	0.000481762	0.233444	1.47236e-06		ENSG00000279255	0.0160291	0.18987	0.0130262
ENSG00000178031.16	ADAMTSL1	0.000481868	0.0936815	0.111494		ENSG00000136111	0.0163966	0.353919	1.04692e-06
ENSG00000162174.12	ASRGL1	0.0004898	0.0246044	0.701802		ENSG00000183150	0.0167156	0.169127	0.026388
ENSG00000101400.5	SNTA1	0.00049372	0.0146496	0.619983		ENSG00000275178	0.0170006	0.223957	0.00322382
ENSG00000198547.8	C20orf203	0.000493724	0.0160047	0.580816		ENSG00000155428	0.0171341	0.155479	0.0416991
ENSG00000272239.1	CTB-108O6.2	0.000495798	0.158774	0.0608739		ENSG00000255042	0.01744	0.257214	0.000531068
ENSG00000134013.15	LOXL2	5.14637e-10	0.171729	0.00698446		ENSG00000172733	0.0174726	0.209666	0.00584028
ENSG00000143768.12	LEFTY2	0.000528676	0.034002	0.150769		ENSG00000226349	0.0176255	0.249459	0.000886699
ENSG00000198598.6	MMP17	0.000528713	0.0998504	0.210885		ENSG00000145907	0.0176763	0.146342	0.0454039
ENSG00000175336.9	APOF	0.000532033	0.0713027	0.0587186		ENSG00000273179	0.0180629	0.287654	0.000123472
ENSG00000162909.17	CAPN2	0.000549663	0.0611625	0.0577175		ENSG00000204308	0.0180791	0.207321	0.00578054
ENSG00000277342.1	RP11-843B15.4	0.000550283	0.046561	0.897216		ENSG00000009780	0.0181024	0.215858	0.00423517
ENSG00000073111.13	MCM2	0.000553067	0.0334039	0.546785		ENSG00000226085	0.0181163	0.175739	0.0160306
ENSG00000230148.8	HOXB-AS1	0.000555233	0.0996523	0.719385		ENSG00000237840	0.0181729	0.444126	1.74395e-10
ENSG00000242741.1	LINC02005	0.000556022	0.175043	7.38262e-09		ENSG00000165406	0.0181762	0.281703	7.64081e-05
ENSG00000254610.2	RP5-903G2.2	0.00055843	0.0580758	0.0195414		ENSG00000139168	0.0182713	0.240868	0.00128149
ENSG00000244731.7	C4A	0.000560643	0.3517	8.028e-16		ENSG00000237669	0.0183436	0.420879	3.52264e-09
ENSG00000137161.16	CNPY3	0.000563279	0.253282	1.01249e-07		ENSG00000057608	0.0184258	0.319429	1.52616e-05
ENSG00000154114.12	TBCEL	0.000563892	0.135986	0.00162584		ENSG00000197768	0.0186096	0.295903	7.20998e-05
ENSG00000115274.14	INO80B	0.000574473	0.191837	5.08821e-05		ENSG00000069849	0.0187681	0.151631	0.0448724
ENSG00000237984.3	PTENP1	0.00058566	0.152426	0.00102141		ENSG00000179021	0.0188832	0.316432	1.72749e-05
ENSG00000254676.1	RP11-727A23.4	0.000586347	0.1658	0.00016221		ENSG00000253326	0.0188927	0.403323	2.13726e-08
ENSG00000204338.8	CYP21A1P	0.000586571	0.137051	5.14082e-07		ENSG00000188833	0.0192678	0.216889	0.00435457
ENSG00000236333.3	TRHDE-AS1	0.000586768	0.321692	7.55392e-06		ENSG00000135723	0.0192705	0.358555	6.97582e-07
ENSG00000253250.2	C8orf88	0.000598521	0.0754719	0.103957		ENSG00000280022	0.019303	0.431922	1.63619e-09
ENSG00000283156.1	RP11-646I6.3	0.000602228	0.0817668	0.021512		ENSG00000129514	0.0195409	0.184352	0.0134915
ENSG00000095319.14	NUP188	0.00060551	0.0571888	0.0907671		ENSG00000150867	0.0196483	0.171777	0.0240788
ENSG00000087903.12	RFX2	0.000608951	0.0557666	0.903009		ENSG00000224020	0.0199917	0.269349	0.000232108
ENSG00000113209.8	PCDHB5	0.000611288	0.237265	0.000278205		ENSG00000106688	0.0202082	0.189011	0.0115045
ENSG00000136810.12	TXN	0.0006122	0.122667	4.28747e-07		ENSG00000177868	0.0202433	0.277644	0.000202897
ENSG00000146112.11	PPP1R18	0.000612227	0.0856485	0.00343475		ENSG00000272097	0.0206456	0.257232	0.000684673
ENSG00000109911.18	ELP4	0.000614417	0.0460093	0.426783		ENSG00000183570	0.0206643	0.443385	4.60057e-10
ENSG00000119899.12	SLC17A5	0.000618975	0.016333	0.468199		ENSG00000188011	0.0207245	0.175077	0.0220752
ENSG00000084453.16	SLCO1A2	0.000619427	0.215309	0.000331043		ENSG00000100462	0.0207555	0.150068	0.0484271
ENSG00000183250.11	LINC01547	0.000633903	0.264548	0.0018713		ENSG00000270777	0.0207777	0.201654	0.0073368
ENSG00000278829.1	RP11-358B23.7	0.000656753	0.109948	0.19153		ENSG00000219201	0.0209278	0.176146	0.0213252
ENSG00000272008.1	RP11-393I2.4	0.000664097	0.0322441	0.021126		ENSG00000272779	0.0211343	0.569628	1.63228e-18
ENSG00000125246.15	CLYBL	0.000669	0.0179401	0.502351		ENSG00000100554	0.0213061	0.316579	2.02261e-05
ENSG00000196591.11	HDAC2	0.000669	0.024751	0.267233		ENSG00000254648	0.0215017	0.196824	0.00900263
ENSG00000123095.5	BHLHE41	0.000669	0.0140488	0.239136		ENSG00000274376	0.0217736	0.241476	0.00136879
ENSG00000006007.11	GDE1	0.000669	0.0169826	0.609202		ENSG00000146205	0.0220861	0.205134	0.0063592
ENSG00000234476.1	RP11-496N12.6	0.000669	0.0235653	0.10797		ENSG00000165322	0.0222265	0.440974	7.01614e-10
ENSG00000184564.8	SLITRK6	0.000669	0.0169076	0.568283		ENSG00000214832	0.0222329	0.199227	0.00847513
ENSG00000215271.7	HOMEZ	0.000669	0.0272424	0.0689721		ENSG00000139624	0.0225654	0.413188	1.05479e-08
ENSG00000110713.15	NUP98	0.000670355	0.102695	0.171439		ENSG00000069764	0.0225927	0.317889	1.91978e-05
ENSG00000117748.9	RPA2	0.000671731	0.505253	7.05459e-33		ENSG00000204301	0.0226552	0.437629	1.97841e-10
ENSG00000141627.13	DYM	0.000680584	0.0146761	0.91844		ENSG00000165338	0.0227106	0.306926	3.40106e-05
ENSG00000233276.3	GPX1	0.000692172	0.0736671	0.00553224		ENSG00000267422	0.0227454	0.179006	0.0185068
ENSG00000266521.1	RP11-650P15.1	0.000695114	0.0942877	0.0109911		ENSG00000231925	0.0230009	0.255259	0.000544633
ENSG00000178695.5	KCTD12	0.000695198	0.263418	0.000612243		ENSG00000275484	0.0230923	0.223699	0.00268653
ENSG00000065060.16	UHRF1BP1	0.000696787	0.297143	3.78486e-15		ENSG00000143473	0.02327	0.204425	0.00675578
ENSG00000106125.14	MINDY4	0.00070379	0.0262605	0.430961		ENSG00000267508	0.0233444	0.444448	6.59322e-10
ENSG00000229029.2	CDCA4P1	0.000712592	0.139048	0.000842626		ENSG00000023516	0.0234296	0.240629	0.00149905
ENSG00000261646.1	RP11-489G11.3	0.000713425	0.0955999	0.0160382		ENSG00000282890	0.023537	0.393899	3.93551e-08
ENSG00000247708.7	STX18-AS1	0.000720128	0.138488	0.103564		ENSG00000170498	0.0238608	0.305385	4.22669e-05
ENSG00000155287.10	SLC25A28	0.000729694	0.20348	0.00567848		ENSG00000230937	0.0240233	0.283172	0.000143435
ENSG00000269176.2	RP11-727F15.12	0.000733264	0.0742153	0.000178567		ENSG00000100417	0.0240585	0.168745	0.0251782
ENSG00000175893.11	ZDHHC21	0.000738053	0.464612	6.90549e-17		ENSG00000223776	0.0240605	0.278534	0.000201047
ENSG00000198301.11	SDAD1	0.000748682	0.152241	0.063888		ENSG00000214435	0.0240931	0.677766	7.75665e-27
ENSG00000231738.10	TSPAN19	0.000789417	0.187295	0.00079284		ENSG00000126267	0.0242395	0.402309	1.54103e-08
ENSG00000112697.15	TMEM30A	0.000805632	0.076883	0.264738		ENSG00000105619	0.0244518	0.264635	0.00036404
ENSG00000134265.12	NAPG	0.000823321	0.560159	2.54973e-36		ENSG00000113360	0.0246511	0.373283	2.95708e-07
ENSG00000120837.7	NFYB	0.000833062	0.0924569	0.303976		ENSG00000151846	0.0248627	0.191843	0.0116195
ENSG00000277112.3	ANKRD20A21P	0.000856011	0.133357	0.000702853		ENSG00000136891	0.0251867	0.256416	0.000285067
ENSG00000223503.1	RP11-29H23.6	0.00086491	0.0660824	0.628984		ENSG00000117859	0.0252842	0.169507	0.0256155
ENSG00000122085.16	MTERF4	0.00086551	0.491913	4.99213e-13		ENSG00000131634	0.0257521	0.189478	0.013213
ENSG00000134962.6	KLB	0.0008663	0.0274409	0.779711		ENSG00000114626	0.0259916	0.163945	0.0215102
ENSG00000137872.16	SEMA6D	0.000870832	0.0361958	0.897976		ENSG00000100197	0.0260297	0.600705	1.73649e-19
ENSG00000108604.15	SMARCD2	0.00087389	0.147317	0.0625519		ENSG00000090661	0.0264012	0.281511	0.000170879
ENSG00000215302.8	CTD-3092A11.1	0.000874701	0.231431	1.3517e-05		ENSG00000254127	0.0264706	0.191397	0.0118737
ENSG00000113761.11	ZNF346	0.000884134	0.268393	0.109158		ENSG00000231841	0.0264878	0.165127	0.0294006
ENSG00000106477.18	CEP41	0.000888188	0.24184	8.91123e-10		ENSG00000143321	0.0266287	0.164152	0.0295216
ENSG00000253710.2	ALG11	0.000893985	0.253373	2.8435e-09		ENSG00000162341	0.0272404	0.325998	1.06174e-05
ENSG00000228022.5	HCG20	0.000894877	0.116915	7.56636e-06		ENSG00000236427	0.0273341	0.327673	9.15143e-06
ENSG00000113194.12	FAF2	0.000929859	0.0323031	0.222397		ENSG00000183273	0.0274253	0.325943	9.1013e-06
ENSG00000155744.9	FAM126B	0.000944358	0.0768341	0.842938		ENSG00000205238	0.02765	0.280183	0.000187085
ENSG00000279197.1	CTB-3M24.1	0.000952933	0.234044	0.0215143		ENSG00000237973	0.027919	0.165066	0.0287385
ENSG00000242578.1	RP11-469J4.3	0.000976967	0.0529547	0.0186636		ENSG00000143418	0.0279393	0.320895	1.50294e-05
ENSG00000103363.14	ELOB	0.000985225	0.201961	0.00950099		ENSG00000164649	0.0281139	0.328626	1.02663e-05
ENSG00000269821.1	KCNQ1OT1	0.000989274	0.0667468	0.771213		ENSG00000223727	0.02836	0.238565	0.00158568
ENSG00000131095.12	GFAP	0.000990586	0.0602777	0.0702135		ENSG00000259692	0.0284247	0.229686	0.00175609
ENSG00000249212.1	ATP1B1P1	0.000999722	0.138644	0.0157923		ENSG00000283632	0.0288959	0.283967	0.000118426
ENSG00000110881.11	ASIC1	0.00102738	0.145248	0.000174002		ENSG00000226029	0.0288963	0.33623	4.05424e-06
ENSG00000150750.7	C11orf53	0.00104079	0.0954004	0.403659		ENSG00000174109	0.0290562	0.204855	0.00596733
ENSG00000272189.1	RP3-325F22.5	0.0010484	0.181976	0.018026		ENSG00000133985	0.0293109	0.276511	0.000141469
ENSG00000153902.13	LGI4	0.00105342	0.0656108	0.328732		ENSG00000254639	0.0294069	0.236879	0.00145364
ENSG00000272106.1	RP11-345P4.9	0.00105403	0.133616	0.00699242		ENSG00000168769	0.0294237	0.189418	0.0117476
ENSG00000179029.14	TMEM107	0.00106263	0.0764929	0.182954		ENSG00000137413	0.02957	0.216818	0.00247088
ENSG00000106460.18	TMEM106B	0.00106847	0.104416	0.0161867		ENSG00000173821	0.0296382	0.345753	2.35274e-06
ENSG00000157881.13	PANK4	0.0010779	0.2221	5.93102e-05		ENSG00000101161	0.029659	0.205032	0.00600677
ENSG00000238793.1	SNORD124	0.00108817	0.0803999	0.0152539		ENSG00000185585	0.029683	0.177257	0.0198343
ENSG00000122965.10	RBM19	0.00109535	0.139374	0.00563684		ENSG00000274070	0.0297411	0.353374	1.00011e-06
ENSG00000100294.12	MCAT	0.00110182	0.312907	2.89465e-06		ENSG00000260456	0.0297867	0.229281	0.00253375
ENSG00000224468.3	RP11-181K3.4	0.00111651	0.136968	0.00184919		ENSG00000228804	0.0300241	0.179415	0.0165799
ENSG00000181333.11	HEPHL1	0.00112675	0.680007	1.07137e-40		ENSG00000237276	0.030413	0.242569	0.00104943
ENSG00000142515.14	KLK3	0.0011295	0.103153	0.0125647		ENSG00000188257	0.030539	0.417848	2.62966e-09
ENSG00000158623.14	COPG2	0.00114699	0.243368	2.13559e-07		ENSG00000161956	0.0305767	0.290562	9.46818e-05
ENSG00000120055.7	C10orf95	0.00114822	0.0486202	0.985736		ENSG00000188747	0.0308303	0.277441	0.000139218
ENSG00000135241.16	PNPLA8	0.00115063	0.0939138	0.000496757		ENSG00000258626	0.0309333	0.360566	5.87158e-07
ENSG00000136811.16	ODF2	0.00117527	0.0727373	0.30766		ENSG00000177981	0.0311504	0.224707	0.00311749
ENSG00000075043.18	KCNQ2	0.00117667	0.0402467	0.0399517		ENSG00000142632	0.0313351	0.215541	0.00460241
ENSG00000170242.17	USP47	0.00117955	0.333832	0.00107814		ENSG00000198744	0.0314878	0.299856	5.54427e-05
ENSG00000105738.10	SIPA1L3	0.00117972	0.151326	0.000169942		ENSG00000176108	0.0315381	0.403161	3.12266e-08
ENSG00000272335.1	RP11-53O19.3	0.00119804	0.305124	1.39888e-07		ENSG00000205078	0.031581	0.529125	5.58311e-15
ENSG00000168734.13	PKIG	0.00120078	0.164724	0.0361057		ENSG00000204525	0.0315883	0.40652	2.38447e-08
ENSG00000173517.10	PEAK1	0.00122079	0.0274523	0.121757		ENSG00000280012	0.03165	0.418282	1.41265e-09
ENSG00000185040.13	SPDYE16	0.0012298	0.225848	0.00202928		ENSG00000182208	0.0318572	0.267307	0.000353424
ENSG00000222020.2	AC062017.1	0.0012454	0.201039	6.01842e-11		ENSG00000136631	0.0319595	0.210288	0.0053283
ENSG00000021776.10	AQR	0.00125059	0.0371016	0.917867		ENSG00000241549	0.0320025	0.543925	1.48873e-15
ENSG00000115523.16	GNLY	0.00127402	0.366556	0.000330876		ENSG00000105991	0.0320714	0.182169	0.0140717
ENSG00000124935.3	SCGB1D2	0.00127771	0.0487506	0.379502		ENSG00000115368	0.0322411	0.215376	0.00323543
ENSG00000267107.6	PCAT19	0.00128669	0.0874134	0.27507		ENSG00000175224	0.03261	0.192805	0.0101835
ENSG00000269918.1	AF131215.9	0.00130234	0.325461	5.71947e-10		ENSG00000029534	0.032904	0.15006	0.0471364
ENSG00000162877.12	PM20D1	0.00131536	0.273634	2.21462e-14		ENSG00000258365	0.0330208	0.270748	0.000337989
ENSG00000145494.11	NDUFS6	0.0013269	0.270866	6.03058e-06		ENSG00000153786	0.0331667	0.358477	1.07673e-06
ENSG00000266412.5	NCOA4	0.00132803	0.089426	0.00464253		ENSG00000260807	0.033196	0.263877	0.000188434
ENSG00000231113.2	RP3-475N16.1	0.0013413	0.138637	7.9731e-05		ENSG00000275549	0.0334218	0.383523	9.4131e-08
ENSG00000204308.7	RNF5	0.00135883	0.116302	6.12828e-05		ENSG00000211669	0.0334517	0.277045	0.000209341
ENSG00000005020.12	SKAP2	0.00136677	0.0634203	0.0017368		ENSG00000228288	0.0335675	0.16619	0.0269816
ENSG00000136827.11	TOR1A	0.00138719	0.188205	0.000453482		ENSG00000133243	0.0337785	0.487125	5.80934e-12
ENSG00000109586.11	GALNT7	0.00141785	0.0295247	0.456395		ENSG00000105722	0.0339545	0.225708	0.00245089
ENSG00000246366.6	LACTB2-AS1	0.001439	0.0104405	0.0521753		ENSG00000105792	0.0341974	0.543399	3.8854e-16
ENSG00000171403.9	KRT9	0.00144822	0.0372544	0.373782		ENSG00000101019	0.0342977	0.219146	0.00329201
ENSG00000163611.11	SPICE1	0.00145154	0.107064	0.0314656		ENSG00000158623	0.0346744	0.370484	1.84644e-07
ENSG00000130584.10	ZBTB46	0.00146412	0.120025	0.586293		ENSG00000156171	0.0347976	0.53714	2.07057e-15
ENSG00000213406.3	ANXA2P1	0.001468	0.0148792	0.495226		ENSG00000143622	0.034814	0.151232	0.0451357
ENSG00000130176.7	CNN1	0.001468	0.0114595	0.78144		ENSG00000137274	0.0349666	0.339251	4.69733e-06
ENSG00000227945.1	RP11-103C16.2	0.001468	0.0162618	0.547504		ENSG00000120306	0.03499	0.248981	0.000861676
ENSG00000279880.1	RP11-855A2.2	0.001468	0.0241327	0.470352		ENSG00000206077	0.0350932	0.488989	7.39409e-13
ENSG00000228649.8	AC005682.5	0.00147424	0.112497	2.85486e-06		ENSG00000082146	0.0351072	0.189713	0.00991491
ENSG00000204381.11	LAYN	0.00147485	0.0399538	0.811986		ENSG00000236404	0.0353756	0.299785	4.032e-05
ENSG00000171105.13	INSR	0.00148	0.0331833	0.0595676		ENSG00000278053	0.0354	0.280334	0.000201544
ENSG00000130511.15	SSBP4	0.00148265	0.0236501	0.737561		ENSG00000189377	0.0354935	0.187947	0.0110225
ENSG00000198853.11	RUSC2	0.00148421	0.0895726	0.00066475		ENSG00000204060	0.0356342	0.246283	0.000992682
ENSG00000213996.12	TM6SF2	0.00149749	0.0931491	0.04174		ENSG00000198771	0.0356382	0.193137	0.0106195
ENSG00000224479.6	AC136289.1	0.00150573	0.181426	0.000371709		ENSG00000130758	0.0359325	0.325366	9.48464e-06
ENSG00000196391.10	ZNF774	0.00150593	0.10847	0.000225796		ENSG00000196821	0.0360979	0.171808	0.016317
ENSG00000030110.12	BAK1	0.00154335	0.369426	4.28854e-21		ENSG00000132825	0.0362457	0.153467	0.0451515
ENSG00000279806.1	RP11-58O9.2	0.00154561	0.0245505	0.379649		ENSG00000273674	0.0363993	0.290487	0.000107745
ENSG00000008226.19	DLEC1	0.00156912	0.0664798	0.204928		ENSG00000277531	0.0365559	0.37806	1.49181e-07
ENSG00000271181.1	CTA-221G9.10	0.00158314	0.0219558	0.792426		ENSG00000217442	0.0365711	0.401453	3.43939e-08
ENSG00000118680.12	MYL12B	0.00159521	0.184005	5.66013e-05		ENSG00000156886	0.0366366	0.195811	0.00981252
ENSG00000225205.5	AC093818.1	0.0016234	0.145317	0.0486365		ENSG00000186297	0.03676	0.382042	1.60725e-07
ENSG00000279858.1	RP11-618M23.5	0.00164142	0.0238112	0.570357		ENSG00000162877	0.036877	0.485398	2.20587e-12
ENSG00000238133.6	MAP3K20-AS1	0.0016417	0.138396	0.0406076		ENSG00000185518	0.0370693	0.212259	0.00464749
ENSG00000106635.7	BCL7B	0.001654	0.063744	0.192288		ENSG00000183049	0.0370874	0.221405	0.00293017
ENSG00000234925.2	ATP5HP4	0.00165517	0.111713	0.0925208		ENSG00000114796	0.0371797	0.207889	0.00344076
ENSG00000176399.3	DMRTA1	0.00165651	0.0682737	0.879885		ENSG00000173193	0.0372094	0.458847	1.04629e-10
ENSG00000242948.1	EPS15P1	0.00167195	0.0720419	0.0411763		ENSG00000225489	0.0372173	0.148611	0.0492215
ENSG00000167286.9	CD3D	0.00167693	0.0472861	0.339355		ENSG00000198807	0.0375653	0.208328	0.00625419
ENSG00000239704.10	CDRT4	0.00168533	0.262725	1.0319e-09		ENSG00000099917	0.0376136	0.418139	6.7181e-10
ENSG00000086015.20	MAST2	0.00170327	0.0897066	0.154134		ENSG00000164128	0.0378625	0.173071	0.0243417
ENSG00000268080.2	RP11-388K12.3	0.00170933	0.0942933	0.0924366		ENSG00000111642	0.0381582	0.166658	0.0273469
ENSG00000240303.7	ACAD11	0.00171407	0.172987	5.68968e-05		ENSG00000250535	0.0383395	0.551183	1.11468e-16
ENSG00000174672.15	BRSK2	0.0017393	0.0757313	0.0118603		ENSG00000198837	0.0385589	0.213761	0.00386473
ENSG00000198517.9	MAFK	0.001743	0.0696853	0.000199166		ENSG00000246323	0.0386	0.174108	0.0205101
ENSG00000270681.1	RP11-372K14.2	0.00175693	0.146542	0.00594706		ENSG00000180509	0.0387884	0.160427	0.0324667
ENSG00000248265.1	FLJ12825	0.00176398	0.212037	0.00321882		ENSG00000196126	0.0390036	0.437389	5.80388e-10
ENSG00000235145.2	RPSAP16	0.00176684	0.0270301	0.411418		ENSG00000183396	0.0390386	0.153955	0.038686
ENSG00000086300.15	SNX10	0.00177748	0.134996	0.0102529		ENSG00000138039	0.0392752	0.326888	8.09134e-06
ENSG00000160712.12	IL6R	0.0018026	0.138299	0.0417972		ENSG00000257322	0.039387	0.314549	2.0691e-05
ENSG00000259494.1	MRPL46	0.00181843	0.0372635	0.121031		ENSG00000223534	0.0393937	0.625053	4.5091e-22
ENSG00000224738.1	AC099850.1	0.001822	0.0182959	0.135331		ENSG00000234945	0.0394558	0.255927	0.000630584
ENSG00000125656.8	CLPP	0.00183614	0.184221	9.93439e-05		ENSG00000105849	0.0396065	0.232527	0.00207965
ENSG00000130427.2	EPO	0.00184046	0.297486	1.86582e-08		ENSG00000145495	0.0397216	0.407315	8.65411e-09
ENSG00000168906.12	MAT2A	0.00185757	0.0730783	0.13781		ENSG00000269918	0.0397365	0.367862	4.81529e-07
ENSG00000125999.10	BPIFB1	0.00187768	0.0237127	0.791646		ENSG00000165511	0.0399197	0.269434	0.000294358
ENSG00000174953.13	DHX36	0.00189684	0.0589221	0.0300312		ENSG00000272501	0.0399587	0.557884	2.02556e-16
ENSG00000267751.5	AC009005.2	0.00189786	0.251571	1.19982e-06		ENSG00000182963	0.0400167	0.276245	0.000163104
ENSG00000151151.5	IPMK	0.00191865	0.183085	0.0913721		ENSG00000172331	0.0402771	0.207187	0.00536289
ENSG00000168385.17	2023-09-02	0.00192234	0.315672	3.55676e-15		ENSG00000114744	0.0404002	0.396595	5.0517e-08
ENSG00000213722.8	DDAH2	0.00192773	0.0466675	0.18699		ENSG00000234231	0.040853	0.258808	0.000569134
ENSG00000279464.1	RP11-17P16.1	0.0019636	0.0588823	0.148793		ENSG00000102904	0.0408691	0.218305	0.00403501
ENSG00000278456.1	RP11-66B24.9	0.00196527	0.243658	0.0413411		ENSG00000205213	0.04106	0.160641	0.0353876
ENSG00000245651.2	RP11-620J15.2	0.00199	0.283588	6.46112e-05		ENSG00000183421	0.0411352	0.168516	0.0243075
ENSG00000261395.3	HSPE1P5	0.00199575	0.232525	0.00292161		ENSG00000142910	0.0417534	0.28303	0.000174514
ENSG00000105641.3	SLC5A5	0.00200092	0.121684	0.105248		ENSG00000176974	0.0418592	0.397765	4.75624e-08
ENSG00000278053.4	DDX52	0.00201921	0.0698957	0.20177		ENSG00000155749	0.0419773	0.394058	1.26022e-08
ENSG00000240991.3	RPL23AP67	0.00203497	0.136881	0.0155292		ENSG00000159461	0.0423802	0.300923	3.19998e-05
ENSG00000104691.14	UBXN8	0.00204147	0.0564963	0.12724		ENSG00000100299	0.0426893	0.32614	5.09344e-06
ENSG00000229619.3	MBNL1-AS1	0.00207606	0.123054	0.0007263		ENSG00000138002	0.0430602	0.166851	0.0260992
ENSG00000163501.6	IHH	0.00213688	0.0223448	0.181806		ENSG00000005020	0.0435158	0.243139	0.000942053
ENSG00000237135.1	DDX10P1	0.00214191	0.0726304	0.0357944		ENSG00000254004	0.0435373	0.428945	2.82598e-09
ENSG00000283445.1	RP11-63G10.4	0.00214331	0.222924	1.09839e-05		ENSG00000111912	0.0436367	0.244755	0.00101382
ENSG00000141002.19	TCF25	0.00214458	0.179009	0.000549602		ENSG00000233393	0.043666	0.154516	0.0424737
ENSG00000204677.10	FAM153C	0.00219501	0.0701163	0.0501026		ENSG00000258735	0.0437385	0.301691	3.38471e-05
ENSG00000145391.13	SETD7	0.00227756	0.138045	0.00148213		ENSG00000100412	0.0439298	0.273584	0.00023071
ENSG00000137411.16	VARS2	0.00230508	0.579921	5.26331e-35		ENSG00000128928	0.0442339	0.377234	2.77789e-07
ENSG00000179743.4	FLJ37453	0.00231792	0.0978181	0.0130871		ENSG00000182118	0.0443021	0.185223	0.0152694
ENSG00000164530.13	PI16	0.00232807	0.198097	0.0572913		ENSG00000159199	0.0444233	0.290837	0.000101376
ENSG00000253304.1	TMEM200B	0.00234476	0.0325502	0.994301		ENSG00000116903	0.0445432	0.149996	0.0469931
ENSG00000092054.12	MYH7	0.00235156	0.0517379	0.140473		ENSG00000170153	0.0446622	0.216907	0.00301168
ENSG00000273340.1	MICE	0.0023859	0.550413	5.12593e-24		ENSG00000169926	0.0447783	0.319655	1.55133e-05
ENSG00000230795.3	HLA-K	0.00244837	0.759344	5.17421e-50		ENSG00000254689	0.0450208	0.282435	0.000150466
ENSG00000135953.10	MFSD9	0.00246054	0.0560119	0.292235		ENSG00000250138	0.0451362	0.3691	5.4129e-07
ENSG00000107036.11	RIC1	0.00246064	0.335191	9.05342e-05		ENSG00000164120	0.0452941	0.178681	0.0173288
ENSG00000279039.1	CTC-260E6.3	0.00247824	0.085405	0.0273881		ENSG00000228039	0.0453285	0.300184	4.6219e-05
ENSG00000254004.6	ZNF260	0.0024793	0.272698	7.63378e-09		ENSG00000124721	0.0453372	0.489873	9.65627e-13
ENSG00000116237.15	ICMT	0.00248215	0.160676	0.000454167		ENSG00000155530	0.0453688	0.643732	2.62993e-24
ENSG00000257557.2	RP11-84G21.1	0.002483	0.0345667	0.0979174		ENSG00000198680	0.0453931	0.373624	2.25727e-07
ENSG00000141644.17	MBD1	0.00248795	0.113417	0.0520213		ENSG00000048649	0.0453959	0.168638	0.0268543
ENSG00000153822.13	KCNJ16	0.00251217	0.243592	5.15694e-05		ENSG00000162643	0.0455019	0.156196	0.0359262
ENSG00000168005.8	C11orf84	0.00254521	0.112125	0.000142504		ENSG00000166997	0.0455058	0.180334	0.0166454
ENSG00000278978.1	RP11-164P12.5	0.00256352	0.0553687	0.0245355		ENSG00000101017	0.0456243	0.201364	0.00725014
ENSG00000261251.1	RP3-388M5.9	0.00256424	0.111778	0.0146466		ENSG00000064933	0.0456974	0.209881	0.00361702
ENSG00000259087.5	RP11-356O9.2	0.00256451	0.132351	3.47314e-07		ENSG00000187627	0.0459594	0.384465	8.61203e-08
ENSG00000172478.17	C2orf54	0.00257221	0.121394	0.040017		ENSG00000213221	0.0459916	0.408111	6.31088e-09
ENSG00000154889.16	MPPE1	0.0025837	0.0987558	0.1501		ENSG00000243422	0.0460284	0.261414	0.000219334
ENSG00000260947.1	RP11-384P7.7	0.0025936	0.301207	5.0445e-13		ENSG00000096070	0.0460439	0.275986	0.000213946
ENSG00000088756.12	ARHGAP28	0.00259482	0.127708	0.161201		ENSG00000229255	0.0462529	0.277113	0.000145889
ENSG00000205269.5	TMEM170B	0.00262998	0.106715	0.474837		ENSG00000281128	0.0463591	0.247404	0.00102963
ENSG00000188573.7	FBLL1	0.00264947	0.604475	2.43244e-41		ENSG00000227107	0.0464641	0.500723	4.86203e-13
ENSG00000248329.5	APELA	0.00266007	0.026693	0.970804		ENSG00000250654	0.0465299	0.230884	0.00157411
ENSG00000107882.11	SUFU	0.00266572	0.0418389	0.68507		ENSG00000176771	0.0465492	0.275338	0.000195382
ENSG00000139428.11	MMAB	0.00266849	0.135235	0.00173878		ENSG00000113273	0.0467781	0.221998	0.00318004
ENSG00000167695.14	FAM57A	0.0026842	0.491832	1.37058e-09		ENSG00000189431	0.046835	0.166521	0.0285925
ENSG00000186470.13	BTN3A2	0.00268687	0.566459	3.48215e-37		ENSG00000103275	0.047015	0.265841	0.000347478
ENSG00000236711.2	SMAD9-IT1	0.00268692	0.200232	0.0527826		ENSG00000109832	0.0470244	0.42771	9.90074e-10
ENSG00000173156.6	RHOD	0.00275611	0.415145	3.96383e-22		ENSG00000173402	0.0470617	0.199648	0.00807463
ENSG00000254862.5	RP11-159H22.2	0.00278299	0.113146	0.0526148		ENSG00000261367	0.04787	0.244959	0.00091995
ENSG00000227097.5	RPS28P7	0.00279568	0.104875	0.194317		ENSG00000186510	0.0479758	0.160513	0.0241157
ENSG00000270016.1	RP11-932O9.8	0.0028132	0.0548957	0.655611		ENSG00000166562	0.0480557	0.280383	0.000170605
ENSG00000089127.12	OAS1	0.00282388	0.0852236	0.582008		ENSG00000196353	0.0481063	0.182125	0.0173644
ENSG00000272010.1	CTD-3025N20.3	0.00282486	0.192107	2.96726e-08		ENSG00000229081	0.0483938	0.276022	0.000183
ENSG00000137331.11	IER3	0.002839	0.0465077	0.0472772		ENSG00000151657	0.048442	0.332965	7.66409e-06
ENSG00000253196.1	RP11-706C16.7	0.00285233	0.323795	1.92716e-06		ENSG00000074842	0.0484927	0.178101	0.0193815
ENSG00000270231.3	NBPF8	0.00286789	0.191684	0.000234712		ENSG00000240972	0.0485136	0.617373	1.68469e-21
ENSG00000188816.3	HMX2	0.00288689	0.126939	0.113217		ENSG00000006025	0.0485648	0.257743	0.000419251
ENSG00000205362.11	MT1A	0.00291312	0.125877	0.0122065		ENSG00000261604	0.0485723	0.155775	0.0411766
ENSG00000167792.11	NDUFV1	0.0029218	0.132948	8.45178e-05		ENSG00000231625	0.0488282	0.392778	5.60461e-09
ENSG00000143536.7	CRNN	0.00292435	0.0187743	0.93022		ENSG00000267470	0.0488643	0.325393	1.04922e-05
ENSG00000170145.4	SIK2	0.00293822	0.0328659	0.81887		ENSG00000148296	0.0489365	0.520871	3.10884e-14
ENSG00000220305.1	HNRNPH1P1	0.00298455	0.0495788	0.401156		ENSG00000277186	0.0490423	0.179474	0.0177696
ENSG00000220267.1	ACTBP8	0.00299673	0.0519542	0.836404		ENSG00000171596	0.0490448	0.379326	9.93091e-08
ENSG00000136485.14	DCAF7	0.00304756	0.115379	0.110543		ENSG00000088367	0.0491356	0.168423	0.0227095
ENSG00000183570.16	PCBP3	0.00305568	0.278829	6.91328e-11		ENSG00000204531	0.0491869	0.543632	2.50251e-15
ENSG00000229832.1	RP11-384C4.2	0.00305963	0.032984	0.112202		ENSG00000196735	0.04944	0.504141	4.79382e-13
ENSG00000143226.13	FCGR2A	0.00307468	0.0315899	0.820258		ENSG00000188130	0.0497928	0.638309	4.58735e-23
ENSG00000229715.4	EEF1DP3	0.0030749	0.0700386	0.0408968		ENSG00000163631	0.0497981	0.269953	0.000174372
ENSG00000137868.18	STRA6	0.00308243	0.0320605	0.952331		ENSG00000242551	0.0498271	0.364262	6.52621e-07
ENSG00000112659.13	CUL9	0.00316263	0.017989	0.362097		ENSG00000253508	0.0498815	0.161308	0.0315475
ENSG00000156535.13	CD109	0.00318243	0.184796	0.212297		ENSG00000164695	0.0500846	0.328155	7.40611e-06
ENSG00000186063.12	AIDA	0.00322705	0.351148	1.3513e-05		ENSG00000102886	0.0504364	0.207638	0.00627758
ENSG00000214784.4	AC010468.1	0.00324	0.0115794	0.199736		ENSG00000224318	0.0505122	0.308527	2.94918e-05
ENSG00000186952.14	TMEM232	0.00324	0.0268311	0.154476		ENSG00000233196	0.0506168	0.257785	0.000634556
ENSG00000109016.17	DHRS7B	0.00325973	0.17456	0.000505342		ENSG00000011590	0.0507039	0.273166	0.000292187
ENSG00000028528.14	SNX1	0.00327061	0.0603488	0.0512576		ENSG00000254485	0.050879	0.249243	0.00093248
ENSG00000143436.10	MRPL9	0.00328056	0.20225	0.0525451		ENSG00000232629	0.0512112	0.68266	3.72351e-27
ENSG00000090006.17	LTBP4	0.003291	0.0195774	0.935195		ENSG00000196781	0.0512425	0.224242	0.00308177
ENSG00000228439.5	TSTD3	0.00330558	0.259311	0.00114349		ENSG00000261652	0.0517743	0.154817	0.0382372
ENSG00000229399.1	RP11-378J18.6	0.00332955	0.140007	0.00738443		ENSG00000167196	0.0518295	0.251016	0.000530973
ENSG00000179021.9	C3orf38	0.00335394	0.0985888	1.97742e-05		ENSG00000161955	0.0518565	0.152976	0.0391211
ENSG00000007312.12	CD79B	0.00335978	0.0691068	0.943947		ENSG00000189280	0.0521937	0.310123	3.06439e-05
ENSG00000100376.11	FAM118A	0.00339435	0.0806847	0.692314		ENSG00000267244	0.05226	0.256648	0.000561984
ENSG00000143458.11	GABPB2	0.00340898	0.472158	0.000169253		ENSG00000104824	0.0533243	0.154818	0.0433722
ENSG00000113013.12	HSPA9	0.00341483	0.0256915	0.41467		ENSG00000148384	0.0534014	0.372684	3.06055e-07
ENSG00000169752.16	NRG4	0.00343817	0.361936	2.52869e-19		ENSG00000203786	0.0534147	0.181352	0.015102
ENSG00000197498.12	RPF2	0.00345643	0.119376	0.0734939		ENSG00000174437	0.0534845	0.196822	0.0101484
ENSG00000015592.16	STMN4	0.00347528	0.238593	4.91885e-05		ENSG00000272807	0.0537287	0.193944	0.0100355
ENSG00000273186.1	RP11-339B21.10	0.00347553	0.155201	3.6367e-06		ENSG00000254941	0.0538906	0.15852	0.0328039
ENSG00000167397.14	VKORC1	0.00348366	0.107395	0.130727		ENSG00000114857	0.0542307	0.394727	5.59867e-08
ENSG00000243811.8	APOBEC3D	0.00348819	0.129402	0.130988		ENSG00000213512	0.0542531	0.408613	9.32462e-09
ENSG00000260306.1	RP11-645C24.5	0.00349096	0.314788	1.51757e-09		ENSG00000178467	0.0545546	0.226577	0.00265326
ENSG00000076864.19	RAP1GAP	0.00349561	0.0755334	0.00565026		ENSG00000246575	0.0548325	0.385938	4.85188e-08
ENSG00000129084.17	PSMA1	0.00353205	0.125546	0.122399		ENSG00000186526	0.0548652	0.293047	4.72129e-05
ENSG00000139624.12	CERS5	0.00354896	0.0969175	0.00169969		ENSG00000136205	0.0549471	0.274277	0.000204565
ENSG00000204536.13	CCHCR1	0.00358422	0.393158	7.12982e-16		ENSG00000123965	0.0549696	0.696583	5.06846e-29
ENSG00000113593.11	PPWD1	0.00360287	0.48754	5.24403e-16		ENSG00000233231	0.0550004	0.158858	0.0344724
ENSG00000280693.2	SH3PXD2A-AS1	0.00360948	0.123949	0.0226275		ENSG00000203709	0.055325	0.296147	7.88847e-05
ENSG00000242628.5	AC009228.1	0.00366673	0.157462	0.00160406		ENSG00000249602	0.0558832	0.341606	2.61426e-06
ENSG00000262294.1	RP11-1260E13.2	0.00369164	0.0515123	0.247314		ENSG00000136261	0.0559819	0.264372	0.000427802
ENSG00000114999.7	TTL	0.003701	0.109533	0.00332733		ENSG00000069998	0.0560611	0.174741	0.021845
ENSG00000241697.4	TMEFF1	0.003757	0.0133483	0.854712		ENSG00000135437	0.056278	0.329924	7.12164e-06
ENSG00000274505.1	Metazoa_SRP	0.00377048	0.076051	0.0973268		ENSG00000249572	0.0562893	0.55155	1.40501e-16
ENSG00000119396.10	RAB14	0.00377222	0.0572259	0.00249331		ENSG00000205037	0.0562971	0.364	5.78838e-07
ENSG00000279159.1	RP3-394A18.1	0.00377407	0.0850873	0.46889		ENSG00000173421	0.0563011	0.448045	1.69349e-10
ENSG00000271581.1	XXbac-BPG248L24.12	0.00377587	0.471631	7.5059e-09		ENSG00000059915	0.0563468	0.163441	0.0300241
ENSG00000182902.13	SLC25A18	0.0037897	0.0975121	0.174913		ENSG00000249574	0.0565461	0.164784	0.0248021
ENSG00000272509.1	RP11-347C18.5	0.00380775	0.109668	0.0704643		ENSG00000204257	0.0567476	0.178598	0.0174821
ENSG00000167065.13	DUSP18	0.00381529	0.149689	6.66092e-05		ENSG00000266050	0.0569244	0.157905	0.0394385
ENSG00000187474.4	FPR3	0.00383439	0.161137	0.145481		ENSG00000283051	0.0570981	0.355799	8.40682e-07
ENSG00000251485.1	AC068134.10	0.00387215	0.0590026	0.0439693		ENSG00000120278	0.0573001	0.194779	0.00998761
ENSG00000168490.13	PHYHIP	0.00387462	0.0834213	0.256572		ENSG00000261172	0.0573688	0.649142	7.01896e-24
ENSG00000241563.3	CORT	0.00390247	0.0872641	0.135597		ENSG00000188002	0.0575098	0.625197	1.22649e-21
ENSG00000079156.16	OSBPL6	0.00393781	0.0660126	0.00399588		ENSG00000176928	0.0575394	0.205669	0.00378144
ENSG00000108861.8	DUSP3	0.00396958	0.0337966	0.659792		ENSG00000229195	0.0576278	0.309619	2.59538e-05
ENSG00000273367.1	RP5-827C21.6	0.00397	0.019255	0.533648		ENSG00000271119	0.0576324	0.329124	8.69448e-06
ENSG00000175894.14	TSPEAR	0.00397	0.0304156	0.0447497		ENSG00000196460	0.0578333	0.249742	0.00101468
ENSG00000175387.15	SMAD2	0.00397451	0.0349518	0.283188		ENSG00000214491	0.0581316	0.474244	2.67483e-12
ENSG00000110075.14	PPP6R3	0.00400287	0.0906111	0.0127396		ENSG00000144362	0.0581607	0.437479	5.94507e-10
ENSG00000123395.14	ATG101	0.00401542	0.0477591	0.979812		ENSG00000170369	0.0582126	0.47558	1.15128e-11
ENSG00000173442.12	EHBP1L1	0.00401881	0.0433156	0.65362		ENSG00000175792	0.0582419	0.242093	0.00122185
ENSG00000240522.1	RPL7AP10	0.00405796	0.0264061	0.226707		ENSG00000154263	0.0583665	0.253362	0.000609153
ENSG00000170537.12	TMC7	0.00407208	0.150471	0.0245927		ENSG00000167981	0.0583692	0.330437	8.00801e-06
ENSG00000171611.9	PTCRA	0.00409729	0.0350423	0.238974		ENSG00000100099	0.0588577	0.37698	2.80488e-07
ENSG00000196353.11	CPNE4	0.00414121	0.0759085	0.9191		ENSG00000260261	0.059068	0.360155	5.83614e-07
ENSG00000149927.17	DOC2A	0.00414368	0.0597341	0.557147		ENSG00000125485	0.05916	0.443085	7.45897e-10
ENSG00000013016.15	EHD3	0.00415226	0.0809708	0.140903		ENSG00000063660	0.0596428	0.417659	6.23776e-09
ENSG00000155875.13	SAXO1	0.00421737	0.106725	0.0333616		ENSG00000277241	0.0599013	0.185139	0.0142735
ENSG00000181827.14	RFX7	0.00422189	0.0394675	0.427628		ENSG00000112499	0.0599103	0.204988	0.0063359
ENSG00000101213.6	PTK6	0.00423726	0.111319	0.0439661		ENSG00000283075	0.0599212	0.154319	0.0439913
ENSG00000104055.15	TGM5	0.00428843	0.225228	1.28972e-05		ENSG00000187535	0.0600484	0.293171	7.83431e-05
ENSG00000103044.10	HAS3	0.00431997	0.17752	0.00113248		ENSG00000139055	0.0601575	0.173016	0.0226716
ENSG00000185112.5	FAM43A	0.00433955	0.13517	0.0141944		ENSG00000183397	0.0602159	0.451886	1.78803e-10
ENSG00000249249.1	AC010226.4	0.00434839	0.103812	0.129461		ENSG00000135740	0.0602219	0.202082	0.00793466
ENSG00000112812.15	PRSS16	0.00435145	0.208263	4.82781e-09		ENSG00000138604	0.060273	0.240719	0.00107989
ENSG00000269892.1	RP4-761J14.10	0.004362	0.047962	0.0813332		ENSG00000232097	0.0606911	0.213026	0.00528204
ENSG00000203805.10	PLPP4	0.00437258	0.0537087	0.692904		ENSG00000007933	0.0609773	0.201914	0.00805898
ENSG00000277462.1	ZNF670	0.0043872	0.0662725	0.0916011		ENSG00000271452	0.0614244	0.434145	1.10602e-09
ENSG00000138400.12	MDH1B	0.00440728	0.243672	3.8974e-06		ENSG00000159733	0.0615178	0.428184	2.87493e-09
ENSG00000237422.1	RP11-305L7.3	0.00441343	0.0334092	0.397364		ENSG00000235706	0.061574	0.155326	0.0304814
ENSG00000272950.1	RP11-307C18.1	0.00441629	0.345125	2.52697e-10		ENSG00000236138	0.0615969	0.360568	1.13699e-07
ENSG00000196091.13	MYBPC1	0.00449579	0.0305583	0.758918		ENSG00000259757	0.0616429	0.266615	0.000318052
ENSG00000233030.2	RP11-196G18.3	0.00450721	0.206064	0.000299121		ENSG00000197616	0.0617931	0.156195	0.0386147
ENSG00000093183.13	SEC22C	0.0045144	0.123145	0.126403		ENSG00000067836	0.0625541	0.319009	1.56066e-05
ENSG00000261625.1	RP11-554A11.4	0.0045656	0.34928	2.57191e-12		ENSG00000128294	0.0626033	0.195863	0.0104188
ENSG00000267439.1	AC002398.11	0.00456918	0.0648291	0.836798		ENSG00000211973	0.0627255	0.25848	0.000549258
ENSG00000150991.14	UBC	0.00461242	0.280165	9.37755e-05		ENSG00000257433	0.0628175	0.236682	0.00167315
ENSG00000203668.2	CHML	0.00466446	0.222799	0.000209242		ENSG00000186866	0.062845	0.174704	0.0229264
ENSG00000091483.6	FH	0.00469016	0.0792848	0.380225		ENSG00000279459	0.0630216	0.236604	0.00168472
ENSG00000163874.10	ZC3H12A	0.0047053	0.175693	1.40372e-06		ENSG00000163867	0.0635029	0.257762	0.000600866
ENSG00000198890.7	PRMT6	0.00472331	0.184415	0.00302987		ENSG00000142046	0.063675	0.290111	0.000110642
ENSG00000120256.9	LRP11	0.00476078	0.103724	0.138159		ENSG00000105501	0.0642167	0.402924	2.26871e-08
ENSG00000099899.14	TRMT2A	0.00476811	0.0668763	0.00474516		ENSG00000230149	0.0642989	0.177496	0.0197353
ENSG00000104689.9	TNFRSF10A	0.00483884	0.0587513	0.00893593		ENSG00000092871	0.0645064	0.288834	0.000117166
ENSG00000087365.15	SF3B2	0.00484845	0.314119	1.49641e-13		ENSG00000100083	0.0647683	0.1804	0.0136548
ENSG00000181350.11	LRRC75A	0.00491063	0.0600775	0.000373146		ENSG00000238058	0.064786	0.331371	6.81828e-06
ENSG00000079313.13	REXO1	0.00491695	0.357296	0.0319252		ENSG00000243480	0.0648075	0.231703	0.00212419
ENSG00000164326.4	CARTPT	0.00494291	0.186951	0.00259722		ENSG00000105270	0.0648911	0.293654	6.54996e-05
ENSG00000122644.12	ARL4A	0.00502233	0.183618	0.173974		ENSG00000170836	0.0649882	0.201333	0.00758997
ENSG00000163221.8	S100A12	0.00502829	0.0375005	0.851585		ENSG00000240399	0.0651131	0.41813	6.23808e-09
ENSG00000100083.18	GGA1	0.00505189	0.213067	7.01282e-06		ENSG00000242337	0.0654602	0.164005	0.0297585
ENSG00000242861.1	RP11-285F7.2	0.00507454	0.055636	0.314978		ENSG00000271643	0.065535	0.286064	0.000129002
ENSG00000125991.19	ERGIC3	0.00507586	0.0535258	0.611741		ENSG00000066056	0.0656576	0.183282	0.0134107
ENSG00000197813.5	CTC-301O7.4	0.00507797	0.0929287	0.219588		ENSG00000171051	0.0657376	0.232738	0.00182509
ENSG00000173540.12	GMPPB	0.00513466	0.45733	4.20118e-26		ENSG00000139291	0.0658872	0.200734	0.00845604
ENSG00000233360.4	Z83844.1	0.0051822	0.273736	0.00825783		ENSG00000279504	0.0659565	0.434492	1.19058e-09
ENSG00000253738.1	OTUD6B-AS1	0.00520466	0.0160345	0.77507		ENSG00000254527	0.0660819	0.30598	3.09504e-05
ENSG00000162076.12	FLYWCH2	0.00522107	0.0897162	0.364005		ENSG00000148908	0.0663941	0.294398	6.46983e-05
ENSG00000099341.11	PSMD8	0.00526343	0.208574	1.57653e-05		ENSG00000265630	0.0665025	0.435733	4.96677e-10
ENSG00000134644.15	PUM1	0.00529908	0.0363415	0.0917268		ENSG00000214293	0.0666298	0.525983	9.92983e-15
ENSG00000254901.7	BORCS8	0.00529932	0.218842	0.00614507		ENSG00000205879	0.066917	0.228897	0.0023041
ENSG00000002919.14	SNX11	0.0053056	0.30868	1.34943e-09		ENSG00000103174	0.0670124	0.168239	0.0271014
ENSG00000156873.15	PHKG2	0.00531557	0.220656	0.00168916		ENSG00000249201	0.0673727	0.631419	7.05338e-22
ENSG00000175634.14	RPS6KB2	0.0053218	0.0558646	0.258631		ENSG00000232300	0.0675387	0.415461	9.96746e-09
ENSG00000151117.8	TMEM86A	0.00532636	0.154138	0.0938346		ENSG00000226864	0.0676563	0.613379	1.84202e-21
ENSG00000099974.7	DDTL	0.00533845	0.226886	7.91249e-10		ENSG00000155508	0.0679065	0.205974	0.00604736
ENSG00000082293.12	COL19A1	0.005339	0.0131751	0.19358		ENSG00000239653	0.067911	0.341846	2.33287e-06
ENSG00000072858.10	SIDT1	0.0054253	0.201001	0.00548805		ENSG00000184058	0.0679369	0.624637	3.12649e-21
ENSG00000276096.1	Metazoa_SRP	0.00545989	0.0985216	0.00138756		ENSG00000272625	0.0680687	0.319289	1.12515e-05
ENSG00000188916.8	FAM196A	0.00549064	0.0989333	0.0323167		ENSG00000240602	0.068415	0.370343	2.1919e-07
ENSG00000229119.3	CTB-63M22.1	0.0054944	0.0271672	0.323091		ENSG00000164002	0.0684391	0.264866	0.0003867
ENSG00000101574.14	METTL4	0.00551194	0.105504	0.00383007		ENSG00000106560	0.0686944	0.311297	2.84535e-05
ENSG00000105792.19	CFAP69	0.00553113	0.31232	1.79097e-14		ENSG00000014216	0.0687796	0.242779	0.00110163
ENSG00000165458.13	INPPL1	0.00554595	0.0632941	0.367311		ENSG00000125895	0.0689378	0.286063	0.000131436
ENSG00000259673.5	IQCH-AS1	0.0055538	0.213534	0.00946853		ENSG00000225578	0.0690106	0.285723	0.000114879
ENSG00000166797.10	FAM96A	0.00557869	0.059801	0.117076		ENSG00000225498	0.0693217	0.249459	0.000879427
ENSG00000279369.1	RP11-51F16.1	0.00558778	0.0996632	0.169454		ENSG00000211688	0.0693318	0.344432	1.31543e-06
ENSG00000268705.1	BNIP3P26	0.005589	0.0134867	0.431576		ENSG00000125508	0.0693844	0.631251	4.11309e-22
ENSG00000213638.5	ADAT3	0.00558935	0.143358	0.020802		ENSG00000198092	0.0695404	0.191748	0.0116431
ENSG00000149922.10	TBX6	0.00561194	0.13349	1.71004e-07		ENSG00000124422	0.0698991	0.238808	0.00141072
ENSG00000269814.1	CTC-273B12.10	0.00562073	0.13502	0.00382589		ENSG00000241106	0.0701687	0.514974	7.26263e-14
ENSG00000144893.12	MED12L	0.00564981	0.0535107	0.295044		ENSG00000160124	0.0702964	0.209267	0.00440996
ENSG00000260404.3	RP11-384K6.6	0.00570302	0.222071	7.7978e-05		ENSG00000117122	0.0703653	0.206617	0.00438314
ENSG00000154198.14	CYP4Z2P	0.00571915	0.0231499	0.192015		ENSG00000272010	0.0704131	0.422196	3.72396e-09
ENSG00000267049.1	AC002398.13	0.005724	0.0158686	0.457019		ENSG00000132507	0.0705735	0.325179	1.03947e-05
ENSG00000278934.1	CTD-2006M22.2	0.00573023	0.0622212	0.391149		ENSG00000248971	0.070634	0.378726	2.03657e-07
ENSG00000271427.1	RP11-188D8.1	0.00575526	0.0532807	0.151612		ENSG00000233930	0.0706496	0.37214	2.27221e-07
ENSG00000276571.1	AC002550.6	0.00577086	0.183112	0.00464425		ENSG00000254634	0.0706633	0.311777	2.41789e-05
ENSG00000109832.13	DDX25	0.00582731	0.333216	1.37524e-07		ENSG00000260267	0.0707862	0.229256	0.00227325
ENSG00000230023.2	RP11-10N16.2	0.00585234	0.109665	0.0754282		ENSG00000011083	0.0710336	0.241414	0.000993604
ENSG00000104881.15	PPP1R13L	0.00585771	0.0332189	0.39188		ENSG00000165178	0.0714547	0.215399	0.00478279
ENSG00000134717.17	BTF3L4	0.00586592	0.016594	0.222881		ENSG00000125249	0.0715209	0.277175	0.000227487
ENSG00000130294.15	KIF1A	0.00587941	0.141085	0.20454		ENSG00000262039	0.0716686	0.20422	0.0074623
ENSG00000246859.2	STARD4-AS1	0.00592469	0.0669235	0.0060977		ENSG00000165689	0.0718417	0.24725	0.000725107
ENSG00000167355.7	AC104389.28	0.0059375	0.118726	0.0212022		ENSG00000142319	0.0720382	0.353583	1.28244e-06
ENSG00000151729.10	SLC25A4	0.0059474	0.207625	0.00113872		ENSG00000277149	0.0725585	0.572294	2.6704e-17
ENSG00000161265.14	U2AF1L4	0.0059584	0.639941	1.52829e-43		ENSG00000212607	0.073027	0.164769	0.0300314
ENSG00000166971.16	AKTIP	0.00597291	0.0764488	0.00294509		ENSG00000101367	0.0731906	0.169769	0.0264586
ENSG00000186001.12	LRCH3	0.00603186	0.0628679	0.229317		ENSG00000253678	0.0732416	0.426647	1.52764e-09
ENSG00000138085.16	ATRAID	0.00606754	0.344616	5.02984e-10		ENSG00000107554	0.0733106	0.315639	2.01795e-05
ENSG00000177051.5	FBXO46	0.00608084	0.048074	0.25274		ENSG00000165006	0.0736741	0.171045	0.0245217
ENSG00000174996.11	KLC2	0.00612912	0.0419244	0.341445		ENSG00000100201	0.074263	0.17473	0.0205807
ENSG00000145715.14	RASA1	0.00615373	0.0639347	0.252183		ENSG00000272498	0.0744154	0.184887	0.0144234
ENSG00000122574.10	WIPF3	0.00621961	0.0729565	0.225994		ENSG00000112164	0.07461	0.181956	0.0142669
ENSG00000141294.9	LRRC46	0.00624341	0.127957	0.000156867		ENSG00000196420	0.0748056	0.174079	0.0225592
ENSG00000171606.17	ZNF274	0.00627493	0.0250393	0.21195		ENSG00000076242	0.0753697	0.269314	0.000266162
ENSG00000277589.1	RP11-333J10.3	0.00627541	0.0915615	0.853875		ENSG00000100079	0.0755953	0.308875	3.31313e-05
ENSG00000260469.2	C15orf59-AS1	0.00627684	0.0753496	0.452678		ENSG00000158856	0.0757243	0.357671	8.52892e-07
ENSG00000170049.9	KCNAB3	0.00629645	0.0869487	9.19664e-05		ENSG00000250508	0.0758019	0.457823	1.18278e-10
ENSG00000109472.13	CPE	0.00632402	0.20089	0.0528783		ENSG00000170667	0.075829	0.420045	2.65555e-09
ENSG00000224424.7	PRKAR2A-AS1	0.00633254	0.24821	7.68368e-07		ENSG00000273108	0.0758537	0.278118	0.000206497
ENSG00000134897.13	BIVM	0.00640733	0.336933	4.55186e-15		ENSG00000272858	0.0760746	0.349062	1.75853e-06
ENSG00000175216.14	CKAP5	0.00641977	0.0475537	0.130964		ENSG00000182512	0.0766759	0.385322	1.12781e-07
ENSG00000260439.1	LMF1-AS1	0.006444	0.0386407	0.0516338		ENSG00000079432	0.0767841	0.244292	0.00125565
ENSG00000138722.9	MMRN1	0.00644639	0.291078	8.0853e-05		ENSG00000176054	0.0768125	0.246171	0.00102062
ENSG00000240682.9	ISY1	0.00645976	0.0696728	0.825044		ENSG00000184647	0.0768765	0.238088	0.00128489
ENSG00000189129.13	PLAC9	0.00647637	0.170502	2.74169e-06		ENSG00000204622	0.0769522	0.522967	2.05947e-14
ENSG00000152527.13	PLEKHH2	0.0064771	0.109866	0.231088		ENSG00000270361	0.0771904	0.257824	0.000588098
ENSG00000108306.11	FBXL20	0.00652265	0.0659036	0.0458397		ENSG00000143437	0.0772173	0.385709	5.3171e-08
ENSG00000145681.10	HAPLN1	0.006524	0.0252843	0.419972		ENSG00000223476	0.0773436	0.167213	0.0278799
ENSG00000188042.7	ARL4C	0.006524	0.0172237	0.656667		ENSG00000188895	0.0773963	0.414808	4.80079e-09
ENSG00000039319.16	ZFYVE16	0.006524	0.0267961	0.128011		ENSG00000242441	0.0774888	0.769884	4.54613e-43
ENSG00000240244.3	GAPDHP33	0.006524	0.0121644	0.22665		ENSG00000127586	0.07755	0.240876	0.00130114
ENSG00000235045.2	RPL7P8	0.00654	0.0163473	0.318049		ENSG00000227766	0.077606	0.324337	7.30923e-06
ENSG00000249767.1	ENPP7P10	0.00654356	0.104125	0.000408054		ENSG00000141068	0.0776213	0.229473	0.00253366
ENSG00000280334.1	RP11-361L15.5	0.00656322	0.06984	0.175224		ENSG00000013503	0.0779495	0.174815	0.0224456
ENSG00000233203.6	RP11-67L3.4	0.00658699	0.183327	0.0568864		ENSG00000205810	0.07801	0.233734	0.00169715
ENSG00000280067.1	CTD-2600H12.2	0.00660438	0.118873	0.290689		ENSG00000197880	0.07827	0.194681	0.00695494
ENSG00000066926.10	FECH	0.00665765	0.0442435	0.0603527		ENSG00000145416	0.0785442	0.651567	1.33777e-24
ENSG00000272693.3	RP11-479O9.4	0.00669581	0.098869	0.0192039		ENSG00000233912	0.0786011	0.20432	0.00663498
ENSG00000090932.10	DLL3	0.00670977	0.0631645	0.952048		ENSG00000129968	0.0786639	0.188964	0.0117275
ENSG00000104907.12	TRMT1	0.00675186	0.0705395	0.311082		ENSG00000182836	0.0787373	0.187405	0.0121362
ENSG00000267680.5	ZNF224	0.00677535	0.192498	0.0445635		ENSG00000155827	0.079094	0.202514	0.00791214
ENSG00000261353.1	CTA-14H9.5	0.00678929	0.0417996	0.25075		ENSG00000229314	0.0793103	0.301912	4.81927e-05
ENSG00000241468.7	ATP5J2	0.006797	0.0103661	0.00976291		ENSG00000165188	0.0793175	0.203093	0.00636658
ENSG00000140988.15	RPS2	0.00680088	0.191351	0.0100224		ENSG00000237668	0.0793614	0.342826	3.61948e-06
ENSG00000167196.13	FBXO22	0.00680833	0.111699	0.000876786		ENSG00000126775	0.079732	0.393968	6.67746e-08
ENSG00000170561.12	IRX2	0.00682	0.019771	0.721454		ENSG00000136874	0.0801734	0.321691	1.16126e-05
ENSG00000248290.1	TNXA	0.00683017	0.366912	6.05483e-07		ENSG00000226926	0.0803134	0.337132	2.09054e-06
ENSG00000136986.9	DERL1	0.00684665	0.0237722	0.123535		ENSG00000175449	0.0805567	0.29846	6.38586e-05
ENSG00000268751.1	SCGB1B2P	0.00685781	0.16012	0.0218887		ENSG00000197889	0.080749	0.241683	0.00107762
ENSG00000131848.9	ZSCAN5A	0.00686424	0.152396	0.0876529		ENSG00000114354	0.0807665	0.280729	0.000143239
ENSG00000239883.8	PARGP1	0.00687826	0.0747343	0.0318174		ENSG00000196335	0.0808914	0.281872	0.000165571
ENSG00000166263.13	STXBP4	0.00689841	0.107729	0.0204965		ENSG00000146376	0.0809257	0.162458	0.0331489
ENSG00000173890.16	GPR160	0.00689999	0.173242	0.0626817		ENSG00000100023	0.0809686	0.359634	9.87579e-07
ENSG00000235034.6	C19orf81	0.00694991	0.106467	0.123074		ENSG00000214544	0.0811581	0.447398	3.24681e-10
ENSG00000233903.2	Z83851.4	0.00697299	0.110634	0.121713		ENSG00000231443	0.081253	0.264385	0.000263935
ENSG00000117632.22	STMN1	0.00699293	0.14966	0.0189376		ENSG00000186470	0.0815977	0.554153	2.65436e-16
ENSG00000254527.1	ENPP7P12	0.00703496	0.0938732	0.00164389		ENSG00000275620	0.0819839	0.178347	0.0165593
ENSG00000214049.6	UCA1	0.00705084	0.303962	1.3326e-18		ENSG00000224424	0.082105	0.199928	0.00778255
ENSG00000133424.20	LARGE1	0.0070823	0.0762007	0.158818		ENSG00000244731	0.0822259	0.403971	2.74592e-08
ENSG00000158715.5	SLC45A3	0.00713138	0.122226	0.14349		ENSG00000013306	0.0822496	0.440784	6.9365e-10
ENSG00000171953.15	ATPAF2	0.00713638	0.136142	6.63352e-06		ENSG00000113758	0.0823952	0.170261	0.0254708
ENSG00000130517.13	PGPEP1	0.00714089	0.366935	2.71871e-13		ENSG00000158764	0.0824052	0.345121	2.86128e-06
ENSG00000250237.1	CTC-498J12.1	0.00715993	0.0527621	0.936007		ENSG00000152467	0.0824864	0.321584	1.15115e-05
ENSG00000259709.1	CTD-2184D3.7	0.00717589	0.0708195	0.0685887		ENSG00000235436	0.0825476	0.213751	0.00445855
ENSG00000198900.5	TOP1	0.00721569	0.0828082	0.0238855		ENSG00000204055	0.0831988	0.21008	0.00501838
ENSG00000224982.3	TMEM233	0.00723765	0.202049	0.000600838		ENSG00000149273	0.0832673	0.252474	0.000819738
ENSG00000189280.3	GJB5	0.00725385	0.0832258	0.067645		ENSG00000271443	0.0835687	0.155355	0.0396868
ENSG00000233621.1	LINC01137	0.00728101	0.136469	2.89401e-07		ENSG00000143429	0.0836703	0.246034	0.00105518
ENSG00000142449.12	FBN3	0.00730449	0.0640673	0.269306		ENSG00000100867	0.0838642	0.237549	0.00168852
ENSG00000183688.4	RFLNB	0.00731074	0.177529	0.0268161		ENSG00000204584	0.0842271	0.494118	4.78643e-13
ENSG00000254271.1	RP11-131N11.4	0.00732578	0.0973405	0.118319		ENSG00000261079	0.0842797	0.303635	3.67143e-05
ENSG00000229941.5	AC012499.1	0.00740161	0.0424012	0.193625		ENSG00000067365	0.0845487	0.159033	0.0338345
ENSG00000169758.12	TMEM266	0.0074452	0.144815	0.000150059		ENSG00000091844	0.0847695	0.44169	6.48444e-10
ENSG00000142065.13	ZFP14	0.00747726	0.0449711	0.278708		ENSG00000258998	0.0849998	0.174817	0.019782
ENSG00000236051.7	MYCBP2-AS1	0.00748428	0.0595444	0.0444828		ENSG00000127022	0.0852028	0.209961	0.0056243
ENSG00000223991.1	AC104809.2	0.00750942	0.255135	0.000305427		ENSG00000186583	0.0853636	0.210302	0.00533242
ENSG00000136819.15	C9orf78	0.00752095	0.133006	1.8076e-07		ENSG00000231113	0.0854431	0.292176	0.000100265
ENSG00000143494.15	VASH2	0.00755019	0.179108	7.21764e-05		ENSG00000279168	0.0855136	0.406036	1.05906e-08
ENSG00000277186.1	RP13-554M15.8	0.0075585	0.0740458	0.0228989		ENSG00000228238	0.0857997	0.239035	0.000754032
ENSG00000188536.12	HBA2	0.00758	0.0211689	0.24863		ENSG00000134759	0.0861145	0.397172	1.21628e-08
ENSG00000143473.12	KCNH1	0.00758237	0.0232001	0.743055		ENSG00000203685	0.0865111	0.225952	0.00273201
ENSG00000260685.1	RP11-326L17.1	0.0076214	0.317508	8.73349e-13		ENSG00000132718	0.0870085	0.2194	0.00313545
ENSG00000008735.13	MAPK8IP2	0.00764814	0.0194748	0.240388		ENSG00000261722	0.0870257	0.157562	0.0365749
ENSG00000128585.17	MKLN1	0.00770054	0.0622426	0.0391005		ENSG00000108433	0.0872142	0.216799	0.0044247
ENSG00000198331.10	HYLS1	0.00771069	0.136913	0.280752		ENSG00000156466	0.0873775	0.223469	0.00265064
ENSG00000163879.10	DNALI1	0.00774374	0.132058	0.0488888		ENSG00000214026	0.0874575	0.56208	1.4263e-16
ENSG00000180953.11	ST20	0.00777572	0.51876	9.06425e-26		ENSG00000266472	0.0874686	0.358371	8.81431e-07
ENSG00000229390.1	MICD	0.00777678	0.379523	7.49177e-15		ENSG00000270806	0.08749	0.196373	0.0088704
ENSG00000092108.20	SCFD1	0.00780116	0.220414	0.00493635		ENSG00000229390	0.0880272	0.269372	0.000256653
ENSG00000108590.10	MED31	0.00780835	0.0414203	0.207334		ENSG00000132581	0.0883267	0.171234	0.0236713
ENSG00000173207.12	CKS1B	0.00781336	0.031771	0.575793		ENSG00000270951	0.0887266	0.209074	0.00552881
ENSG00000104941.7	RSPH6A	0.00786045	0.0484048	0.186441		ENSG00000172322	0.0889267	0.36559	4.98418e-07
ENSG00000003249.13	DBNDD1	0.00787317	0.202301	9.03225e-09		ENSG00000256682	0.0890895	0.427263	2.14935e-09
ENSG00000110696.9	C11orf58	0.00787634	0.106617	0.515297		ENSG00000169660	0.0891148	0.170793	0.017428
ENSG00000144057.15	ST6GAL2	0.00790409	0.110395	0.0193989		ENSG00000205583	0.0893651	0.589081	1.52146e-18
ENSG00000184616.8	SPDYE12P	0.00792251	0.164419	3.315e-07		ENSG00000153048	0.0896097	0.154416	0.0425971
ENSG00000278730.1	RP11-147L13.11	0.00802498	0.0644054	0.620001		ENSG00000143469	0.0901153	0.213295	0.00359179
ENSG00000110057.7	UNC93B1	0.00813661	0.202341	0.00560379		ENSG00000240668	0.0902153	0.14976	0.04679
ENSG00000105221.16	AKT2	0.0081487	0.221492	4.25473e-06		ENSG00000250101	0.09063	0.163773	0.0289793
ENSG00000155749.12	ALS2CR12	0.00823093	0.066205	0.0444338		ENSG00000224714	0.0907451	0.368929	8.9628e-08
ENSG00000274386.5	TMEM269	0.00825001	0.0859165	0.301395		ENSG00000238086	0.0907601	0.247234	0.00102628
ENSG00000034677.12	RNF19A	0.00830174	0.101189	0.00149268		ENSG00000101782	0.0910227	0.150561	0.0470631
ENSG00000124019.9	FAM124B	0.00831035	0.175297	0.000973984		ENSG00000165916	0.0910367	0.217296	0.00378946
ENSG00000155393.12	HEATR3	0.00831128	0.444301	1.77134e-23		ENSG00000115423	0.091165	0.427565	3.48939e-09
ENSG00000167653.4	PSCA	0.00838235	0.426873	4.05834e-18		ENSG00000277135	0.0912502	0.240331	0.00135058
ENSG00000204622.11	HLA-J	0.00838998	0.32055	5.73872e-15		ENSG00000227232	0.0912771	0.301346	5.48238e-05
ENSG00000065613.13	SLK	0.00840964	0.0368606	0.367728		ENSG00000223509	0.0914626	0.524177	9.90139e-15
ENSG00000272209.1	RP3-500L14.2	0.00849739	0.307147	0.000539016		ENSG00000113269	0.0914676	0.219141	0.00380588
ENSG00000255423.1	EBLN2	0.00850887	0.141076	0.00657068		ENSG00000244425	0.0914688	0.232401	0.00179758
ENSG00000237643.1	RP11-462G2.1	0.0085191	0.118691	0.218061		ENSG00000040199	0.0914769	0.401394	1.42444e-08
ENSG00000228897.1	CTD-2021A8.2	0.00853355	0.0540651	0.008659		ENSG00000112812	0.0915936	0.427128	1.06339e-09
ENSG00000124226.10	RNF114	0.00856629	0.148611	1.79156e-05		ENSG00000254691	0.0917044	0.196829	0.00773462
ENSG00000140564.11	FURIN	0.008601	0.0186671	0.723689		ENSG00000263956	0.0918769	0.39756	4.45368e-08
ENSG00000132661.3	NXT1	0.00860493	0.128655	0.0125136		ENSG00000198835	0.0919247	0.185067	0.01528
ENSG00000125898.12	FAM110A	0.00864879	0.0587298	0.0677277		ENSG00000128683	0.0922792	0.435388	2.56375e-10
ENSG00000204385.10	SLC44A4	0.0087041	0.0176268	0.148472		ENSG00000119242	0.0923254	0.272229	0.000220199
ENSG00000140598.13	EFL1	0.00871444	0.0487137	0.429998		ENSG00000184599	0.0925791	0.234268	0.00156857
ENSG00000102743.14	SLC25A15	0.00872591	0.124124	0.000545201		ENSG00000196235	0.09288	0.470594	7.78258e-12
ENSG00000128310.2	GALR3	0.00872723	0.149196	0.00920063		ENSG00000173213	0.09301	0.403701	2.26998e-08
ENSG00000233930.3	KRTAP5-AS1	0.00873217	0.0589342	0.00783134		ENSG00000276742	0.0930242	0.570669	4.86824e-17
ENSG00000079462.7	PAFAH1B3	0.0087421	0.0733632	0.172501		ENSG00000158636	0.0931083	0.191963	0.0110378
ENSG00000250669.1	RP11-83M16.3	0.00874318	0.217455	0.0106303		ENSG00000165271	0.093125	0.392433	5.87958e-08
ENSG00000015475.18	BID	0.00875769	0.170916	2.60334e-06		ENSG00000217801	0.0931372	0.46779	4.57183e-11
ENSG00000174021.10	GNG5	0.00883874	0.0666643	0.000964177		ENSG00000259709	0.0932905	0.159253	0.0329924
ENSG00000172977.12	KAT5	0.00883954	0.132933	0.105241		ENSG00000158805	0.0933762	0.234335	0.00198984
ENSG00000103248.18	MTHFSD	0.00884385	0.303896	7.16288e-07		ENSG00000006607	0.0937182	0.321117	1.28503e-05
ENSG00000072657.8	TRHDE	0.00886068	0.0330554	0.697743		ENSG00000250067	0.0937701	0.297496	5.18113e-05
ENSG00000184828.9	ZBTB7C	0.00888542	0.0188561	0.40568		ENSG00000072135	0.0939552	0.347612	2.06131e-06
ENSG00000170248.13	PDCD6IP	0.00892619	0.0538894	0.0800252		ENSG00000249721	0.0939991	0.353806	1.6618e-06
ENSG00000224387.1	RP3-395M20.2	0.00893846	0.155362	0.0400101		ENSG00000125388	0.0941211	0.502232	1.14731e-13
ENSG00000264007.1	RP11-68I3.10	0.00894371	0.0432809	0.545546		ENSG00000231500	0.094266	0.352823	1.76736e-06
ENSG00000122515.14	ZMIZ2	0.00902038	0.102632	0.00285705		ENSG00000213145	0.09444	0.189001	0.0132808
ENSG00000157306.14	ZFHX2-AS1	0.0090444	0.0929426	0.000273981		ENSG00000186635	0.0948143	0.267313	0.000263417
ENSG00000182324.6	KCNJ14	0.00910939	0.247471	0.000525582		ENSG00000139737	0.0949592	0.207608	0.00474412
ENSG00000108010.11	GLRX3	0.00913777	0.133002	0.0147224		ENSG00000169217	0.0951455	0.291394	0.000104774
ENSG00000143486.15	EIF2D	0.00921843	0.122736	0.0269353		ENSG00000213918	0.09518	0.200383	0.00609493
ENSG00000188191.14	PRKAR1B	0.0093435	0.125126	0.00984054		ENSG00000233175	0.0952671	0.387538	3.91187e-08
ENSG00000113595.14	TRIM23	0.0093787	0.114256	0.00918227		ENSG00000111249	0.0953233	0.159702	0.035373
ENSG00000257817.1	RP4-601P9.2	0.00939414	0.0231642	0.371101		ENSG00000261242	0.0953436	0.251295	0.000792457
ENSG00000100116.16	GCAT	0.009491	0.0399839	0.0561645		ENSG00000135587	0.0956448	0.277495	0.000221762
ENSG00000279344.1	RP11-44F14.7	0.00951758	0.379418	5.92258e-22		ENSG00000132514	0.0956555	0.357592	1.17525e-06
ENSG00000128274.15	A4GALT	0.009526	0.0298772	0.085822		ENSG00000188312	0.0959335	0.584755	4.21735e-18
ENSG00000183134.4	PTGDR2	0.00953017	0.0709645	0.00668732		ENSG00000277363	0.0967349	0.165588	0.0286278
ENSG00000257829.1	RP11-845M18.6	0.00956621	0.253677	6.77302e-07		ENSG00000274515	0.0967568	0.187874	0.0120664
ENSG00000060339.13	CCAR1	0.00965407	0.0530148	0.678714		ENSG00000262979	0.0968488	0.183165	0.0128059
ENSG00000166275.15	BORCS7	0.00979394	0.254454	2.59774e-07		ENSG00000171962	0.0970226	0.305012	3.90171e-05
ENSG00000124207.16	CSE1L	0.00982164	0.115239	1.64954e-05		ENSG00000179406	0.0971174	0.249755	0.000815878
ENSG00000214753.2	HNRNPUL2	0.0098374	0.104507	0.0144612		ENSG00000110768	0.0971772	0.492458	1.77702e-12
ENSG00000185905.3	C16orf54	0.00989196	0.0969401	0.0122384		ENSG00000183336	0.0975368	0.173367	0.0223842
ENSG00000137393.9	RNF144B	0.00996481	0.0695272	0.317276		ENSG00000178127	0.097712	0.279856	0.000174594
ENSG00000143382.14	ADAMTSL4	0.00999333	0.165792	0.1233		ENSG00000059122	0.0978382	0.815496	6.92695e-52
ENSG00000165568.17	AKR1E2	0.0100099	0.334692	4.41144e-05		ENSG00000170745	0.0979376	0.302904	4.88448e-05
ENSG00000213621.3	RPSAP54	0.0100147	0.0266576	0.182217		ENSG00000179913	0.0979674	0.363394	2.84468e-07
ENSG00000059122.16	FLYWCH1	0.0100261	0.275803	6.74724e-06		ENSG00000183323	0.098046	0.587656	1.77209e-18
ENSG00000281128.1	PTENP1-AS	0.0100374	0.168055	4.45082e-08		ENSG00000108219	0.0982037	0.246393	0.000929226
ENSG00000124831.18	LRRFIP1	0.010062	0.0655835	0.0955051		ENSG00000186723	0.098288	0.33524	5.39018e-06
ENSG00000275011.1	RP11-599B13.9	0.0101021	0.286494	0.000815211		ENSG00000153015	0.0983798	0.185408	0.0146754
ENSG00000263753.6	LINC00667	0.0101135	0.429706	4.85186e-24		ENSG00000188690	0.0984106	0.246373	0.000899138
ENSG00000254707.1	RP11-35J10.4	0.0102164	0.0427888	0.982821		ENSG00000279378	0.0984648	0.201527	0.00693777
ENSG00000261052.5	SULT1A3	0.0102542	0.204113	0.00269083		ENSG00000128284	0.0985243	0.31319	2.55558e-05
ENSG00000196301.3	HLA-DRB9	0.0102879	0.15268	4.55286e-05		ENSG00000197535	0.0985386	0.249713	0.000804782
ENSG00000197535.14	MYO5A	0.0103484	0.0371864	0.275358		ENSG00000188004	0.0987588	0.313935	2.32278e-05
ENSG00000260971.3	RP11-504A18.1	0.0103609	0.0313638	0.339176		ENSG00000132024	0.0989884	0.25457	0.000716355
ENSG00000123600.19	METTL8	0.0103982	0.0258998	0.0922039		ENSG00000122008	0.0990015	0.325806	1.1802e-05
ENSG00000270882.2	HIST2H4A	0.0104624	0.167533	0.000922484		ENSG00000162384	0.0997438	0.356354	1.12405e-06
ENSG00000154485.4	MMP21	0.0105402	0.0464009	0.38874		ENSG00000134532	0.100099	0.323406	1.22364e-05
ENSG00000226686.7	LINC01535	0.0105586	0.612656	5.03639e-38		ENSG00000068796	0.100367	0.227086	0.00253788
ENSG00000156345.17	CDK20	0.0105669	0.0825861	0.00606665		ENSG00000228278	0.100529	0.231745	0.00120807
ENSG00000156026.14	MCU	0.0105732	0.033641	0.0540016		ENSG00000151692	0.10098	0.218031	0.00376626
ENSG00000025708.13	TYMP	0.0106	0.0109204	0.450203		ENSG00000251429	0.101446	0.246348	0.000899887
ENSG00000197961.11	ZNF121	0.0106375	0.100649	0.0654619		ENSG00000116857	0.101471	0.397138	1.41376e-08
ENSG00000213735.2	ANAPC10P1	0.0106467	0.0698042	0.0783491		ENSG00000188163	0.101502	0.275332	0.000115686
ENSG00000215196.4	AC091878.1	0.01068	0.0107184	0.911113		ENSG00000273186	0.10156	0.262554	0.000513323
ENSG00000166741.7	NNMT	0.0106806	0.0411551	0.682008		ENSG00000138738	0.101751	0.198294	0.0091297
ENSG00000133574.9	GIMAP4	0.0106867	0.326447	7.06895e-05		ENSG00000125755	0.101809	0.296838	7.53849e-05
ENSG00000103479.15	RBL2	0.0107056	0.533552	2.37244e-34		ENSG00000251002	0.10208	0.159614	0.0307034
ENSG00000272236.1	XXbac-BPG170G13.32	0.0107414	0.196103	5.57538e-09		ENSG00000235904	0.102172	0.281673	0.000136881
ENSG00000143153.12	ATP1B1	0.0107416	0.242074	0.000391023		ENSG00000264943	0.102191	0.309862	2.36783e-05
ENSG00000131484.4	RP11-798G7.5	0.0107485	0.165679	0.000137699		ENSG00000205108	0.1022	0.159729	0.0324288
ENSG00000187239.16	FNBP1	0.0107539	0.0293869	0.650589		ENSG00000158125	0.102365	0.390727	8.98506e-08
ENSG00000141279.15	NPEPPS	0.0107639	0.0581042	0.180077		ENSG00000186834	0.102443	0.176703	0.0168726
ENSG00000259635.1	AC100830.3	0.0107883	0.0268455	0.64388		ENSG00000182446	0.102478	0.365055	7.87992e-07
ENSG00000264204.2	AGAP7P	0.0108077	0.17615	1.15778e-07		ENSG00000127418	0.102567	0.270713	0.000272687
ENSG00000116574.5	RHOU	0.0108131	0.174004	0.0101237		ENSG00000129158	0.103029	0.251359	0.000845567
ENSG00000079337.15	RAPGEF3	0.0108355	0.194125	2.95543e-10		ENSG00000119185	0.103033	0.249422	0.000821699
ENSG00000261270.1	RP11-325K4.3	0.0108378	0.157715	0.00363814		ENSG00000186446	0.1032	0.294738	4.97129e-05
ENSG00000083896.12	YTHDC1	0.0108611	0.136757	0.173467		ENSG00000169758	0.103728	0.186242	0.0125898
ENSG00000271967.1	RP11-134K13.4	0.0109037	0.117364	0.000369852		ENSG00000157895	0.103881	0.352523	1.541e-06
ENSG00000182240.15	BACE2	0.0109369	0.278774	1.15976e-05		ENSG00000120805	0.103959	0.209061	0.00615903
ENSG00000140459.17	CYP11A1	0.0109539	0.0132133	0.384833		ENSG00000175857	0.104063	0.328257	7.34347e-06
ENSG00000182013.17	PNMAL1	0.01096	0.0112236	0.0219331		ENSG00000205763	0.104258	0.460375	7.46773e-11
ENSG00000165917.9	RAPSN	0.0109796	0.0758266	0.0367153		ENSG00000225708	0.104412	0.443214	4.19895e-10
ENSG00000177058.11	SLC38A9	0.0109838	0.125727	0.0304397		ENSG00000267224	0.104793	0.214653	0.00466382
ENSG00000213445.9	SIPA1	0.01102	0.035785	0.184663		ENSG00000256508	0.105036	0.371077	2.5589e-07
ENSG00000010270.13	STARD3NL	0.0110706	0.13502	0.0608196		ENSG00000113328	0.105037	0.177696	0.0194232
ENSG00000130489.14	SCO2	0.0111112	0.184286	2.68875e-08		ENSG00000259959	0.10523	0.270258	0.000230049
ENSG00000071462.11	WBSCR22	0.0111412	0.262177	0.000113576		ENSG00000234535	0.10525	0.245243	0.000861581
ENSG00000239774.1	RP11-496B10.3	0.01117	0.0252288	0.486487		ENSG00000259031	0.105564	0.201504	0.00785109
ENSG00000172938.3	MRGPRD	0.0111875	0.0439636	0.00886738		ENSG00000274979	0.105914	0.324274	1.19003e-05
ENSG00000107854.5	TNKS2	0.0112242	0.129745	3.32907e-06		ENSG00000068781	0.105974	0.754356	1.48882e-37
ENSG00000272181.1	RP11-245J9.6	0.0112552	0.0367632	0.963054		ENSG00000183092	0.106016	0.329011	8.82609e-06
ENSG00000275385.1	CCL18	0.0112773	0.0411735	0.156166		ENSG00000164638	0.106112	0.276516	0.00020194
ENSG00000277662.1	RP11-74J13.9	0.0113021	0.031967	0.855862		ENSG00000167653	0.106365	0.616634	9.79872e-21
ENSG00000186073.11	C15orf41	0.0113328	0.138466	0.000172297		ENSG00000127337	0.10655	0.596573	2.22211e-19
ENSG00000116473.14	RAP1A	0.0113857	0.0415564	0.593495		ENSG00000080819	0.106717	0.241022	0.00130587
ENSG00000149532.15	CPSF7	0.0113976	0.0231092	0.877494		ENSG00000064999	0.106787	0.168239	0.0222198
ENSG00000136104.19	RNASEH2B	0.0113985	0.55055	5.14162e-32		ENSG00000101441	0.106881	0.200707	0.00836928
ENSG00000226874.1	AC005154.8	0.0115031	0.326552	6.45643e-14		ENSG00000227370	0.106906	0.424639	2.44067e-09
ENSG00000179082.3	C9orf106	0.0115204	0.0264563	0.374447		ENSG00000104064	0.106914	0.162871	0.0326127
ENSG00000267026.5	RP11-92C4.3	0.0115676	0.0906121	0.017475		ENSG00000130300	0.107178	0.199936	0.00766937
ENSG00000267532.5	MIR497HG	0.0115746	0.094911	0.0145322		ENSG00000255328	0.107278	0.644551	7.9176e-24
ENSG00000140506.16	LMAN1L	0.011579	0.0322083	0.965793		ENSG00000226471	0.107532	0.277123	0.000235066
ENSG00000269899.1	RP11-589N15.2	0.0116084	0.108643	0.38953		ENSG00000169885	0.107567	0.346391	1.87633e-06
ENSG00000257433.5	RP1-197B17.3	0.0116473	0.204592	5.96232e-05		ENSG00000104899	0.107874	0.446968	2.91585e-10
ENSG00000270076.1	AF131215.8	0.011718	0.0609983	0.210711		ENSG00000163945	0.107994	0.569261	3.73844e-17
ENSG00000148356.13	LRSAM1	0.0117691	0.026915	0.633167		ENSG00000279511	0.108122	0.158535	0.0324635
ENSG00000182912.6	TSPEAR-AS2	0.0118287	0.0708228	0.0632779		ENSG00000225851	0.108221	0.577922	1.23645e-18
ENSG00000004455.16	AK2	0.01184	0.0407672	0.00633594		ENSG00000130402	0.1092	0.241847	0.00145263
ENSG00000280168.1	RP11-1090M7.3	0.01184	0.0145031	0.418962		ENSG00000129450	0.109267	0.216373	0.00390679
ENSG00000165912.15	PACSIN3	0.0118515	0.157578	2.53433e-05		ENSG00000255165	0.109545	0.182083	0.0157749
ENSG00000105711.11	SCN1B	0.0120226	0.029146	0.277597		ENSG00000241860	0.10959	0.514939	4.68981e-14
ENSG00000224415.1	RP11-401L13.4	0.0120286	0.0218452	0.237901		ENSG00000226220	0.1097	0.163182	0.0281932
ENSG00000105254.11	TBCB	0.0120909	0.0466897	0.141253		ENSG00000125775	0.109745	0.245762	0.00100678
ENSG00000164742.14	ADCY1	0.012106	0.0959372	0.361661		ENSG00000277831	0.109851	0.201688	0.00768358
ENSG00000197191.4	CYSRT1	0.0121264	0.291146	1.27731e-08		ENSG00000162714	0.110265	0.468971	3.82031e-11
ENSG00000167799.9	NUDT8	0.0121359	0.0589282	0.627522		ENSG00000102743	0.110594	0.16133	0.0327701
ENSG00000100395.14	L3MBTL2	0.0121546	0.1251	0.0223064		ENSG00000137764	0.110905	0.362148	5.4417e-07
ENSG00000103671.9	TRIP4	0.0122447	0.163616	1.19013e-06		ENSG00000114698	0.110934	0.25497	0.000665549
ENSG00000099968.17	BCL2L13	0.0124005	0.135925	1.01666e-05		ENSG00000165819	0.111028	0.268595	0.00032244
ENSG00000115365.11	LANCL1	0.0124148	0.219548	0.000124711		ENSG00000146540	0.111141	0.161265	0.0296644
ENSG00000181656.6	GPR88	0.0124153	0.0604632	0.397182		ENSG00000100461	0.111394	0.486378	6.32637e-12
ENSG00000014914.20	MTMR11	0.0124168	0.155389	0.218964		ENSG00000229901	0.11157	0.35416	1.66719e-06
ENSG00000143067.4	ZNF697	0.0124547	0.0222487	0.959953		ENSG00000133193	0.111695	0.152687	0.0451719
ENSG00000114841.17	DNAH1	0.0125128	0.0589864	0.121262		ENSG00000165912	0.111739	0.331106	8.72229e-06
ENSG00000110925.6	CSRNP2	0.01259	0.0280669	0.104235		ENSG00000214870	0.11184	0.199382	0.00668318
ENSG00000100412.15	ACO2	0.0126139	0.130639	4.86184e-06		ENSG00000008516	0.112018	0.256936	0.000618252
ENSG00000227107.1	AC096574.5	0.0126386	0.192409	4.74275e-05		ENSG00000234409	0.112247	0.19892	0.00562873
ENSG00000239881.1	RPS27P25	0.0127102	0.0418817	0.292729		ENSG00000263307	0.112526	0.182678	0.0166566
ENSG00000068024.16	HDAC4	0.0127136	0.0461166	0.445036		ENSG00000109534	0.112706	0.239475	0.00161944
ENSG00000255760.1	RP11-428G5.5	0.0127268	0.0816365	0.007902		ENSG00000162426	0.112732	0.220001	0.00322275
ENSG00000134371.10	CDC73	0.0127636	0.101755	0.0305261		ENSG00000215039	0.112844	0.497685	3.92915e-13
ENSG00000163785.12	RYK	0.012793	0.0215841	0.256471		ENSG00000137731	0.112987	0.297361	6.94633e-05
ENSG00000223374.1	AC005104.3	0.0127987	0.0564614	0.735745		ENSG00000270906	0.113204	0.157611	0.0387639
ENSG00000276754.1	RP11-461A8.5	0.0128225	0.111151	0.0417437		ENSG00000143951	0.113283	0.228673	0.00258551
ENSG00000271926.1	CTD-2376I4.1	0.01284	0.0143122	0.514655		ENSG00000220721	0.113528	0.274809	0.000277957
ENSG00000140443.13	IGF1R	0.0128437	0.116663	0.0115694		ENSG00000181381	0.11365	0.164865	0.0251417
ENSG00000225982.1	RP11-538D16.3	0.0128455	0.0340775	0.348208		ENSG00000239650	0.113724	0.426974	1.59215e-09
ENSG00000197980.12	LEKR1	0.012868	0.365727	2.73901e-18		ENSG00000203791	0.113734	0.532798	7.93011e-15
ENSG00000171451.13	DSEL	0.0128899	0.189216	0.157578		ENSG00000128965	0.114316	0.146399	0.0499565
ENSG00000189001.10	SBSN	0.0129195	0.0109639	0.441547		ENSG00000151233	0.114424	0.239078	0.00127269
ENSG00000171931.12	FBXW10	0.0129894	0.157073	1.40304e-06		ENSG00000278626	0.114752	0.46968	1.94592e-11
ENSG00000198797.6	BRINP2	0.0130856	0.125971	0.0793049		ENSG00000243020	0.114788	0.252254	0.000788195
ENSG00000228444.2	RP11-173B14.4	0.013201	0.20985	2.71817e-06		ENSG00000180855	0.115263	0.162228	0.0311071
ENSG00000232995.7	RGS5	0.0132137	0.294195	2.39327e-05		ENSG00000267414	0.115272	0.206975	0.00611063
ENSG00000157911.9	PEX10	0.0132343	0.308986	0.0123133		ENSG00000272130	0.115486	0.437058	7.82902e-10
ENSG00000204540.10	PSORS1C1	0.0132397	0.582556	3.94602e-20		ENSG00000145708	0.115973	0.320435	1.33093e-05
ENSG00000101452.14	DHX35	0.0132508	0.337115	5.93028e-05		ENSG00000260685	0.116023	0.266847	0.000390887
ENSG00000110719.9	TCIRG1	0.0133093	0.0461104	0.409361		ENSG00000115364	0.116027	0.212405	0.0051681
ENSG00000198774.4	RASSF9	0.0133617	0.0502412	0.150731		ENSG00000213516	0.116357	0.221915	0.00307853
ENSG00000118729.11	CASQ2	0.0135107	0.132637	0.155862		ENSG00000143376	0.116408	0.354309	1.55879e-06
ENSG00000187049.9	TMEM216	0.0135457	0.128783	0.00211588		ENSG00000079689	0.116554	0.268982	0.000360124
ENSG00000235949.1	AC061961.2	0.0136005	0.177439	0.0131655		ENSG00000168405	0.11663	0.21687	0.00312408
ENSG00000211799.3	TRAV19	0.0136205	0.0365033	0.568707		ENSG00000169752	0.116704	0.318652	1.85878e-05
ENSG00000227214.2	HCG15	0.013632	0.181536	0.0472494		ENSG00000106125	0.116729	0.449883	2.6214e-10
ENSG00000100330.15	MTMR3	0.0136374	0.108091	0.00546503		ENSG00000174567	0.117049	0.222733	0.00331777
ENSG00000267198.1	RP11-798G7.6	0.0137026	0.193257	7.62249e-07		ENSG00000178386	0.117085	0.585365	1.69938e-18
ENSG00000150776.17	C11orf57	0.013734	0.0349969	0.597475		ENSG00000060138	0.117248	0.187331	0.0144903
ENSG00000185917.13	SETD4	0.0137378	0.161611	1.80339e-07		ENSG00000166140	0.117358	0.54831	8.37113e-16
ENSG00000141378.14	PTRH2	0.013776	0.103808	0.0217819		ENSG00000235034	0.117441	0.276125	0.000165705
ENSG00000105668.7	UPK1A	0.0138562	0.235934	2.50416e-06		ENSG00000182544	0.11803	0.193957	0.0107481
ENSG00000160741.16	CRTC2	0.0138887	0.0261067	0.192872		ENSG00000273014	0.118346	0.315093	2.08318e-05
ENSG00000197217.12	ENTPD4	0.0139005	0.306415	2.36173e-09		ENSG00000235023	0.118888	0.427549	2.06965e-09
ENSG00000104413.15	ESRP1	0.0139696	0.0600219	0.345415		ENSG00000110888	0.119325	0.361778	6.31796e-07
ENSG00000139531.12	SUOX	0.0140126	0.476267	2.18412e-20		ENSG00000152348	0.119434	0.582529	2.89018e-18
ENSG00000213064.9	SFT2D2	0.0140439	0.0834221	0.286477		ENSG00000240403	0.119643	0.283161	9.19597e-05
ENSG00000250629.1	RP11-122C5.3	0.0140953	0.0463508	0.593947		ENSG00000171860	0.120006	0.218587	0.00356678
ENSG00000104835.14	SARS2	0.0141091	0.285704	9.18205e-15		ENSG00000271383	0.120597	0.347215	1.78972e-06
ENSG00000225264.3	ZNRF2P2	0.0141155	0.211862	0.202726		ENSG00000114771	0.120904	0.259336	0.00043564
ENSG00000177025.3	C19orf18	0.0141378	0.296213	1.13055e-05		ENSG00000111843	0.12124	0.169779	0.0248989
ENSG00000069424.14	KCNAB2	0.01415	0.0119041	0.466475		ENSG00000172971	0.12139	0.257201	0.000564269
ENSG00000114354.13	TFG	0.0141608	0.264081	2.14738e-05		ENSG00000178222	0.121432	0.380376	6.99853e-08
ENSG00000263004.1	RP11-166P13.3	0.0141815	0.112364	0.00919747		ENSG00000216360	0.121504	0.191277	0.0119256
ENSG00000236878.1	MTATP6P26	0.0142503	0.137193	0.000225822		ENSG00000185495	0.121752	0.170222	0.0241001
ENSG00000236782.6	RP11-96L14.7	0.0142787	0.262466	4.34471e-05		ENSG00000279259	0.122433	0.390588	9.06125e-08
ENSG00000077254.14	USP33	0.0143331	0.03969	0.503761		ENSG00000182057	0.122458	0.329799	7.16268e-06
ENSG00000271396.1	RP11-697E2.9	0.0143377	0.0573057	0.0060808		ENSG00000273449	0.122972	0.541663	1.33556e-15
ENSG00000132704.15	FCRL2	0.01435	0.010237	0.861768		ENSG00000260011	0.123526	0.355774	7.23935e-07
ENSG00000135249.7	RINT1	0.0143531	0.210985	0.000299644		ENSG00000106236	0.123854	0.297341	7.22102e-05
ENSG00000154079.5	SDHAF4	0.0144016	0.0653586	0.00880918		ENSG00000262223	0.124054	0.230366	0.00232055
ENSG00000279356.1	RP11-429P3.8	0.0144123	0.0317161	0.710177		ENSG00000164684	0.124542	0.338291	4.06265e-06
ENSG00000184209.14	SNRNP35	0.0144133	0.111725	0.474869		ENSG00000141452	0.124936	0.184452	0.0127603
ENSG00000117650.12	NEK2	0.0145527	0.0516474	0.318443		ENSG00000234630	0.125146	0.289195	9.20386e-05
ENSG00000279278.1	CH17-264L24.1	0.014577	0.348983	9.49426e-20		ENSG00000215246	0.12568	0.260739	0.000498697
ENSG00000279518.1	AC083843.4	0.0146411	0.049303	0.587394		ENSG00000259411	0.12586	0.184998	0.0149399
ENSG00000197345.12	MRPL21	0.0147007	0.762303	1.06944e-59		ENSG00000204839	0.126117	0.485748	5.02028e-12
ENSG00000248780.1	ARL4AP2	0.0147023	0.0911891	0.0379414		ENSG00000230113	0.126129	0.18835	0.00937143
ENSG00000146221.9	TCTE1	0.0147387	0.104019	0.0966414		ENSG00000012779	0.126369	0.215408	0.00309327
ENSG00000155561.14	NUP205	0.0147665	0.0828023	0.00239251		ENSG00000137154	0.1264	0.166064	0.0241371
ENSG00000100461.17	RBM23	0.0147828	0.382385	1.71593e-19		ENSG00000123191	0.126423	0.273581	0.000268971
ENSG00000104936.17	DMPK	0.0147872	0.128604	1.46041e-06		ENSG00000283633	0.126637	0.411074	1.07107e-08
ENSG00000179057.13	IGSF22	0.0148299	0.0937914	0.447401		ENSG00000271105	0.126797	0.247373	0.000823216
ENSG00000162391.11	FAM151A	0.0148743	0.0195814	0.57439		ENSG00000167037	0.127082	0.18487	0.0134273
ENSG00000189367.14	KIAA0408	0.0148832	0.13863	0.0736495		ENSG00000185009	0.127123	0.164423	0.0308744
ENSG00000144824.20	PHLDB2	0.0148942	0.280064	8.21801e-05		ENSG00000229754	0.127654	0.168787	0.0255939
ENSG00000204528.3	PSORS1C3	0.0149004	0.672914	5.63864e-43		ENSG00000184313	0.127784	0.277891	0.000194352
ENSG00000124507.10	PACSIN1	0.014931	0.0170665	0.388221		ENSG00000166821	0.127822	0.296939	6.37335e-05
ENSG00000081019.13	RSBN1	0.0150225	0.0867459	0.0323652		ENSG00000119782	0.127847	0.189293	0.0113401
ENSG00000272505.1	RP11-981G7.6	0.0150312	0.0774423	0.00769378		ENSG00000174792	0.127908	0.209485	0.00538088
ENSG00000268906.1	CTC-518B2.9	0.0150511	0.128962	0.0550963		ENSG00000230563	0.128048	0.541872	2.67116e-15
ENSG00000161813.21	LARP4	0.0150628	0.115906	0.14785		ENSG00000186301	0.1281	0.249162	0.00084628
ENSG00000127325.18	BEST3	0.015089	0.0662933	0.309486		ENSG00000106261	0.128347	0.162839	0.0330285
ENSG00000109956.12	B3GAT1	0.0151056	0.129902	0.00666047		ENSG00000254901	0.128458	0.286658	0.000119015
ENSG00000224858.5	RPL29P11	0.0151642	0.0220497	0.0469201		ENSG00000255513	0.128691	0.677127	1.50221e-28
ENSG00000233087.7	WTH3DI	0.0151728	0.0506734	0.885698		ENSG00000181350	0.128802	0.271084	0.000250649
ENSG00000126005.16	MMP24-AS1	0.0152775	0.210838	7.22332e-08		ENSG00000179978	0.129551	0.485211	3.63767e-12
ENSG00000134697.12	GNL2	0.0153892	0.0774559	0.498545		ENSG00000230646	0.129678	0.21682	0.00230306
ENSG00000109927.9	TECTA	0.0154143	0.0744851	0.204542		ENSG00000259349	0.129843	0.171191	0.0233892
ENSG00000146411.5	SLC2A12	0.0154271	0.144117	0.000776109		ENSG00000213149	0.129908	0.154429	0.0412223
ENSG00000244657.1	GS1-124K5.8	0.0154754	0.0817505	0.0673581		ENSG00000267481	0.130023	0.286004	8.1989e-05
ENSG00000234428.2	RP11-666F17.1	0.0155045	0.120267	0.0764333		ENSG00000248540	0.130395	0.20597	0.00619793
ENSG00000272663.1	RP11-191L17.1	0.0155459	0.321915	5.3869e-06		ENSG00000148082	0.130436	0.195349	0.00955745
ENSG00000100347.14	SAMM50	0.0155601	0.118368	3.40643e-06		ENSG00000140961	0.131157	0.350014	1.25802e-06
ENSG00000174437.16	ATP2A2	0.0155712	0.185221	0.00621313		ENSG00000261757	0.131183	0.156191	0.0423455
ENSG00000178607.15	ERN1	0.0156252	0.0200688	0.458953		ENSG00000134864	0.131259	0.188134	0.0128503
ENSG00000138185.18	ENTPD1	0.0156893	0.177019	0.00469851		ENSG00000120217	0.131828	0.282657	0.000159713
ENSG00000164236.11	ANKRD33B	0.0157088	0.105735	0.587963		ENSG00000277893	0.132057	0.261653	0.000410249
ENSG00000255038.1	RP11-1167A19.2	0.0157175	0.0379622	0.703466		ENSG00000149292	0.132369	0.753271	2.7612e-37
ENSG00000179978.11	RP11-1319K7.1	0.0157518	0.22729	1.63723e-08		ENSG00000267152	0.13268	0.219032	0.00332641
ENSG00000227540.1	DNAJC9-AS1	0.015785	0.179895	0.0559518		ENSG00000163840	0.132745	0.194703	0.0107572
ENSG00000137055.14	PLAA	0.0158301	0.0137431	0.310964		ENSG00000001460	0.13278	0.206237	0.0058526
ENSG00000186862.17	PDZD7	0.0158361	0.175626	0.0320292		ENSG00000183423	0.133061	0.366096	3.62133e-07
ENSG00000173193.13	PARP14	0.015863	0.242297	7.16361e-06		ENSG00000130529	0.133434	0.242177	0.00140227
ENSG00000178982.9	EIF3K	0.0158696	0.152816	0.00536449		ENSG00000177406	0.133729	0.608805	1.16439e-20
ENSG00000077312.8	SNRPA	0.0158918	0.0652782	0.305503		ENSG00000258301	0.134183	0.284515	0.000140963
ENSG00000228223.2	HCG11	0.0158947	0.0287385	0.286223		ENSG00000259275	0.134202	0.278667	0.00013604
ENSG00000137502.9	RAB30	0.0159431	0.0738146	0.149253		ENSG00000230393	0.134266	0.172767	0.0224597
ENSG00000130779.19	CLIP1	0.0159467	0.0335471	0.902723		ENSG00000163412	0.134687	0.220282	0.00317323
ENSG00000083093.9	PALB2	0.015956	0.0688759	0.0182755		ENSG00000032389	0.134853	0.16549	0.027531
ENSG00000250327.1	RPSAP70	0.0159682	0.178584	0.0228401		ENSG00000240021	0.135078	0.303064	4.28241e-05
ENSG00000228335.1	AC073063.10	0.0161094	0.011626	0.194224		ENSG00000232022	0.135169	0.344011	8.27985e-07
ENSG00000186452.10	TMPRSS12	0.0161524	0.158008	0.0415744		ENSG00000226145	0.135699	0.255285	0.000691369
ENSG00000075131.9	TIPIN	0.016162	0.36954	3.52608e-22		ENSG00000042493	0.135792	0.387531	1.05483e-07
ENSG00000178977.3	LINC00324	0.0161696	0.147657	0.0596949		ENSG00000228376	0.1358	0.220562	0.00359055
ENSG00000259330.2	INAFM2	0.0161879	0.0946863	0.413109		ENSG00000228549	0.135863	0.3073	3.26963e-05
ENSG00000110768.11	GTF2H1	0.0162025	0.310407	6.95087e-18		ENSG00000170837	0.136213	0.321737	1.39536e-05
ENSG00000278662.4	GOLGA6L10	0.0162593	0.45225	7.24992e-16		ENSG00000233058	0.136442	0.20805	0.00618901
ENSG00000166912.16	MTMR10	0.0162844	0.113731	0.047561		ENSG00000261812	0.137017	0.33665	5.37973e-06
ENSG00000204632.11	HLA-G	0.0162929	0.282106	4.57553e-10		ENSG00000197969	0.137061	0.365265	4.25942e-07
ENSG00000158195.10	WASF2	0.0163	0.0286492	0.448094		ENSG00000280099	0.137255	0.242436	0.00130964
ENSG00000100258.17	LMF2	0.0163371	0.0561308	0.211153		ENSG00000175643	0.137396	0.606011	2.43695e-20
ENSG00000197646.7	PDCD1LG2	0.0163624	0.0681301	0.491841		ENSG00000272277	0.137597	0.692192	1.0209e-29
ENSG00000085552.16	IGSF9	0.0163757	0.0645891	0.111443		ENSG00000158457	0.137643	0.288352	0.000101671
ENSG00000196914.8	ARHGEF12	0.0163757	0.041041	0.921172		ENSG00000156253	0.13798	0.280202	0.000163555
ENSG00000106052.13	TAX1BP1	0.016387	0.0691501	0.480725		ENSG00000126858	0.138246	0.351672	1.67199e-06
ENSG00000189144.13	ZNF573	0.0163977	0.139246	0.000186823		ENSG00000175984	0.1387	0.231602	0.00206763
ENSG00000242457.1	RBBP4P2	0.0165276	0.0871572	0.000545383		ENSG00000125804	0.139523	0.466086	2.07195e-11
ENSG00000276790.1	RP11-290H9.5	0.0165315	0.0606315	0.0392248		ENSG00000235559	0.139833	0.254306	0.000667362
ENSG00000204644.9	ZFP57	0.0165784	0.566947	1.54839e-23		ENSG00000226355	0.139859	0.238655	0.00138781
ENSG00000179528.15	LBX2	0.0166021	0.112126	0.283789		ENSG00000143434	0.140001	0.2647	0.000442307
ENSG00000172215.5	CXCR6	0.0166775	0.0554104	0.11469		ENSG00000274414	0.140093	0.263789	0.0003689
ENSG00000283982.1	RP11-495L19.1	0.016682	0.109853	0.00550907		ENSG00000196381	0.140161	0.308992	2.31123e-05
ENSG00000172006.11	ZNF554	0.0167505	0.0946383	0.00310211		ENSG00000105325	0.140186	0.285731	0.000136674
ENSG00000260790.1	RP11-21M24.2	0.0167558	0.0492546	0.116039		ENSG00000182612	0.140196	0.57348	7.36792e-18
ENSG00000233411.1	RP11-104L21.2	0.0167637	0.114272	0.1706		ENSG00000153767	0.140289	0.149616	0.0485325
ENSG00000173915.14	USMG5	0.0168405	0.0481535	0.080658		ENSG00000120675	0.140628	0.621504	1.53306e-21
ENSG00000272440.1	RP11-379F4.6	0.0168528	0.0811372	0.049766		ENSG00000141504	0.140756	0.292333	8.724e-05
ENSG00000260735.1	RP11-72I8.1	0.016969	0.478375	8.55075e-24		ENSG00000254211	0.140931	0.200288	0.00703837
ENSG00000278962.1	RP11-399B17.1	0.0170138	0.144578	0.000749126		ENSG00000143458	0.141022	0.309413	2.76244e-05
ENSG00000272636.3	DOC2B	0.0170797	0.0485746	0.0739272		ENSG00000114021	0.141445	0.353329	3.8659e-07
ENSG00000276292.1	RP11-33N14.5	0.0171438	0.0587298	0.12744		ENSG00000160908	0.141517	0.235462	0.00141615
ENSG00000186130.4	ZBTB6	0.0171947	0.045843	0.803831		ENSG00000109881	0.141812	0.153005	0.0356889
ENSG00000119326.14	CTNNAL1	0.0172167	0.141256	5.42982e-05		ENSG00000113946	0.142007	0.298827	5.98133e-05
ENSG00000229391.7	HLA-DRB6	0.0173016	0.663724	7.40595e-41		ENSG00000277200	0.142072	0.521346	4.27413e-14
ENSG00000229727.6	AC013460.1	0.017332	0.0662655	0.0378674		ENSG00000261377	0.142178	0.388345	1.05079e-07
ENSG00000101000.5	PROCR	0.0173645	0.12139	0.0110998		ENSG00000230676	0.142214	0.47226	5.65058e-12
ENSG00000152348.15	ATG10	0.0174086	0.417173	1.64976e-23		ENSG00000006652	0.142483	0.550871	2.15183e-16
ENSG00000132031.12	MATN3	0.0174238	0.253924	8.32043e-07		ENSG00000162882	0.142646	0.466969	3.60449e-11
ENSG00000179051.13	RCC2	0.0175697	0.216415	0.00234845		ENSG00000272115	0.142749	0.265184	0.000402422
ENSG00000105379.9	ETFB	0.0175883	0.248186	0.000321315		ENSG00000237125	0.142752	0.16083	0.0362378
ENSG00000115648.13	MLPH	0.0175916	0.214626	1.278e-08		ENSG00000227110	0.14281	0.279012	0.000184744
ENSG00000111911.6	HINT3	0.0176065	0.159991	0.0319072		ENSG00000099290	0.143169	0.425388	1.434e-09
ENSG00000229388.1	LINC01715	0.0176177	0.192143	0.111483		ENSG00000165312	0.143736	0.148012	0.0496173
ENSG00000277954.1	RP11-679B19.1	0.0176761	0.141233	0.569601		ENSG00000253320	0.143959	0.292945	6.36481e-05
ENSG00000141337.12	ARSG	0.0176987	0.237319	0.000109006		ENSG00000264589	0.144026	0.218863	0.00307073
ENSG00000271200.1	RP11-430G17.3	0.01772	0.0154153	0.657914		ENSG00000103326	0.144054	0.181899	0.0167029
ENSG00000228251.1	AC012442.6	0.0178074	0.182583	0.000769666		ENSG00000115339	0.144646	0.419915	4.47973e-09
ENSG00000247400.3	DNAJC3-AS1	0.0178121	0.173204	8.70684e-07		ENSG00000134256	0.144671	0.201436	0.00790653
ENSG00000181234.9	TMEM132C	0.0178215	0.0432979	0.172793		ENSG00000214243	0.145006	0.338298	4.40062e-06
ENSG00000271324.1	RP11-10C24.2	0.0178217	0.274997	8.4784e-09		ENSG00000100271	0.145009	0.282565	0.000161365
ENSG00000114054.13	PCCB	0.0178345	0.0904615	0.000170549		ENSG00000100116	0.145019	0.347903	1.61976e-06
ENSG00000161203.13	AP2M1	0.0178513	0.0681795	0.712784		ENSG00000275793	0.145471	0.190637	0.0120012
ENSG00000117472.9	TSPAN1	0.0178639	0.0239864	0.942364		ENSG00000006042	0.145646	0.293968	3.04214e-05
ENSG00000276188.1	RP11-173P15.10	0.0180632	0.0611581	0.861956		ENSG00000100181	0.145685	0.427232	1.45612e-09
ENSG00000141458.12	NPC1	0.0181056	0.158893	2.68714e-08		ENSG00000232653	0.145703	0.46129	6.51893e-12
ENSG00000229028.2	KRT223P	0.018204	0.0705348	0.589509		ENSG00000161509	0.145834	0.358181	1.0212e-06
ENSG00000177791.11	MYOZ1	0.0182243	0.0555086	0.0810692		ENSG00000185650	0.146075	0.189809	0.0114626
ENSG00000241666.2	RP3-455J7.4	0.0183906	0.198703	0.0003065		ENSG00000251676	0.146179	0.275576	0.000250963
ENSG00000152359.14	POC5	0.0183989	0.367253	7.42753e-18		ENSG00000126464	0.146284	0.443653	6.56278e-10
ENSG00000241549.8	GUSBP2	0.0184523	0.552655	1.24595e-36		ENSG00000259207	0.146477	0.238652	0.0012006
ENSG00000112130.16	RNF8	0.0185608	0.156239	0.0114486		ENSG00000280119	0.146659	0.322258	7.788e-06
ENSG00000198755.10	RPL10A	0.0185685	0.0722737	0.302614		ENSG00000255642	0.146677	0.230628	0.00206575
ENSG00000169291.9	SHE	0.0185908	0.0662912	0.55126		ENSG00000143614	0.146836	0.222081	0.00289557
ENSG00000035720.7	STAP1	0.0185939	0.0601972	0.332642		ENSG00000245748	0.146886	0.336864	3.96517e-06
ENSG00000131100.12	ATP6V1E1	0.0186482	0.129324	0.0175531		ENSG00000163900	0.1469	0.212055	0.00441877
ENSG00000240972.1	MIF	0.0186501	0.393608	7.67063e-18		ENSG00000168778	0.147299	0.509805	2.67697e-13
ENSG00000272047.1	GTF2H5	0.0186942	0.251388	5.31672e-09		ENSG00000176095	0.147467	0.168968	0.0265804
ENSG00000135185.11	TMEM243	0.0187092	0.120451	0.0212818		ENSG00000251580	0.147599	0.445484	3.32331e-10
ENSG00000019144.18	PHLDB1	0.018711	0.0234992	0.0456591		ENSG00000164465	0.147733	0.295563	7.80618e-05
ENSG00000127993.15	RBM48	0.0187333	0.204021	8.6259e-06		ENSG00000227262	0.1479	0.536018	2.761e-15
ENSG00000254485.5	RP11-380O24.1	0.018735	0.239584	2.45941e-06		ENSG00000156510	0.148073	0.330627	5.78371e-06
ENSG00000072571.19	HMMR	0.0189831	0.108194	0.00730344		ENSG00000224969	0.148211	0.161734	0.0301915
ENSG00000030066.13	NUP160	0.0190046	0.0686839	0.0487397		ENSG00000264575	0.148239	0.231179	0.00199082
ENSG00000147419.17	CCDC25	0.0190771	0.0766942	0.0300162		ENSG00000197497	0.148989	0.208475	0.00613861
ENSG00000233304.6	LINC01346	0.0190943	0.155684	0.0686832		ENSG00000225697	0.149465	0.158999	0.0374406
ENSG00000181031.15	RPH3AL	0.0190971	0.0729754	0.00919328		ENSG00000233098	0.149488	0.33821	3.97375e-06
ENSG00000156990.14	RPUSD3	0.0191192	0.364097	1.30079e-06		ENSG00000141741	0.149971	0.209057	0.00450514
ENSG00000135709.12	KIAA0513	0.0192298	0.333261	9.62704e-07		ENSG00000249706	0.150136	0.295647	5.65611e-05
ENSG00000170231.15	FABP6	0.019315	0.152542	0.011046		ENSG00000225101	0.150275	0.428676	1.89659e-09
ENSG00000101489.19	CELF4	0.0193163	0.0796347	0.268539		ENSG00000263683	0.150294	0.341466	2.78781e-06
ENSG00000233609.3	RPL10P19	0.019457	0.185283	1.00312e-08		ENSG00000172058	0.150459	0.549197	1.18791e-15
ENSG00000171962.17	DRC3	0.0194607	0.257477	3.33212e-13		ENSG00000160799	0.151777	0.187509	0.0141417
ENSG00000203896.9	LIME1	0.0194803	0.127421	0.0109822		ENSG00000119231	0.152047	0.200438	0.00756767
ENSG00000272871.1	RP11-408A13.4	0.0194877	0.205981	1.72842e-10		ENSG00000260645	0.152116	0.155636	0.0354874
ENSG00000229980.4	TOB1-AS1	0.0195727	0.0847178	0.00129267		ENSG00000134490	0.152658	0.161058	0.0322499
ENSG00000154640.14	BTG3	0.0196545	0.184107	0.318291		ENSG00000213190	0.153004	0.185926	0.0148103
ENSG00000162437.14	RAVER2	0.0196632	0.0151282	0.622018		ENSG00000120915	0.153114	0.29131	0.000106238
ENSG00000261351.2	CTD-3185P2.1	0.01975	0.0134231	0.164649		ENSG00000274419	0.153196	0.320774	1.38125e-05
ENSG00000130810.19	PPAN	0.01978	0.0269358	0.168442		ENSG00000239445	0.153231	0.406811	1.63058e-08
ENSG00000175602.3	CCDC85B	0.0197966	0.0445692	0.52072		ENSG00000164818	0.153232	0.355205	6.14341e-07
ENSG00000146576.12	C7orf26	0.0198218	0.131702	0.286732		ENSG00000159917	0.153349	0.248221	0.000938717
ENSG00000272368.2	RP4-605O3.4	0.0198303	0.146455	3.33913e-05		ENSG00000132906	0.153356	0.575408	3.43275e-19
ENSG00000175061.17	LRRC75A-AS1	0.0199	0.0626691	0.0341783		ENSG00000125726	0.153374	0.186365	0.0145864
ENSG00000170571.11	EMB	0.0199698	0.0554119	0.0700547		ENSG00000279825	0.15365	0.241525	0.00133743
ENSG00000170464.9	DNAJC18	0.0199829	0.172729	5.434e-08		ENSG00000249896	0.154001	0.3127	1.5273e-05
ENSG00000154143.2	PANX3	0.0200827	0.0280505	0.890215		ENSG00000107954	0.15413	0.24703	0.00114499
ENSG00000276058.1	STMN1P1	0.0202624	0.0382432	0.279039		ENSG00000182240	0.154333	0.22013	0.00327365
ENSG00000132763.14	MMACHC	0.020264	0.0583081	0.0202216		ENSG00000173572	0.154387	0.169002	0.0264614
ENSG00000065665.20	SEC61A2	0.0202953	0.177791	4.61065e-05		ENSG00000136861	0.154548	0.370807	3.94941e-07
ENSG00000148384.12	INPP5E	0.0203582	0.16267	0.0104054		ENSG00000160785	0.154631	0.245716	0.000923526
ENSG00000259548.1	RP11-38G5.2	0.0203678	0.170266	1.05921e-05		ENSG00000168385	0.154632	0.602752	1.22815e-19
ENSG00000164465.18	DCBLD1	0.0203796	0.160753	0.00494593		ENSG00000171989	0.154708	0.2627	0.000234322
ENSG00000233588.1	CYP51A1P2	0.02043	0.0149139	0.629377		ENSG00000229694	0.155107	0.212075	0.0050121
ENSG00000171759.9	PAH	0.02043	0.0240601	0.810413		ENSG00000271781	0.155125	0.16607	0.0274444
ENSG00000124212.5	PTGIS	0.02043	0.0211	0.577353		ENSG00000161048	0.155162	0.161783	0.0294967
ENSG00000133069.15	TMCC2	0.02043	0.0177808	0.532869		ENSG00000256229	0.155425	0.165272	0.0281219
ENSG00000280061.1	CTD-2001J20.1	0.02043	0.0252951	0.228537		ENSG00000143297	0.1555	0.182154	0.0139098
ENSG00000119915.4	ELOVL3	0.0205105	0.129448	0.0612693		ENSG00000127589	0.155741	0.400168	2.77808e-08
ENSG00000188199.10	NUTM2B	0.0205414	0.160364	6.73236e-06		ENSG00000226124	0.155866	0.506803	2.63113e-13
ENSG00000169217.8	CD2BP2	0.0205496	0.182801	2.37342e-05		ENSG00000272161	0.155904	0.283414	0.000147165
ENSG00000138821.12	SLC39A8	0.0205915	0.0998308	0.000639149		ENSG00000263326	0.15617	0.167272	0.027601
ENSG00000259940.2	CTD-3203P2.1	0.02067	0.0231107	0.714943		ENSG00000125445	0.15624	0.471219	2.33334e-11
ENSG00000259757.1	RP11-129I19.2	0.02067	0.0110375	0.216136		ENSG00000177627	0.156572	0.274588	0.000182505
ENSG00000205639.9	MFSD2B	0.0207265	0.148551	0.00427771		ENSG00000231752	0.1567	0.436469	1.15212e-09
ENSG00000063660.8	GPC1	0.0207855	0.248835	1.60275e-06		ENSG00000167468	0.156706	0.304751	3.51875e-05
ENSG00000189423.11	USP32P3	0.0207882	0.159607	0.00458566		ENSG00000198648	0.156715	0.218084	0.00413963
ENSG00000066027.11	PPP2R5A	0.0208024	0.043841	0.0660965		ENSG00000214331	0.156911	0.278883	0.000153301
ENSG00000233098.8	CCDC144NL-AS1	0.0208128	0.0309312	0.824222		ENSG00000267892	0.157088	0.260813	0.000538049
ENSG00000217258.2	AC007249.3	0.020824	0.103742	0.603012		ENSG00000277999	0.15711	0.303809	4.20156e-05
ENSG00000173572.11	NLRP13	0.0208541	0.0343159	0.0848264		ENSG00000105518	0.157376	0.177534	0.0164837
ENSG00000090661.11	CERS4	0.0208893	0.232115	6.62497e-06		ENSG00000187855	0.157596	0.330368	7.29497e-06
ENSG00000230310.1	CTD-2192J16.11	0.0209236	0.185967	3.9659e-05		ENSG00000267751	0.157761	0.402539	2.23589e-08
ENSG00000123838.10	C4BPA	0.0209559	0.12085	0.022092		ENSG00000137460	0.157824	0.198408	0.00892964
ENSG00000204920.10	ZNF155	0.020979	0.358094	2.26017e-13		ENSG00000197586	0.158464	0.434732	1.08034e-09
ENSG00000167186.10	COQ7	0.0209846	0.169058	0.00715817		ENSG00000254094	0.158823	0.28154	0.000156481
ENSG00000163631.16	ALB	0.0210035	0.051056	0.9563		ENSG00000146192	0.158966	0.168756	0.0257979
ENSG00000086967.9	MYBPC2	0.0210044	0.0262007	0.0888459		ENSG00000170248	0.159174	0.300983	5.35102e-05
ENSG00000137574.10	TGS1	0.0211503	0.19856	0.000226453		ENSG00000214954	0.159191	0.211873	0.00440328
ENSG00000181126.13	HLA-V	0.021161	0.428784	1.66453e-23		ENSG00000122033	0.159564	0.376833	2.86264e-07
ENSG00000258708.1	SLC25A21-AS1	0.0211759	0.0900004	0.0276425		ENSG00000233609	0.160556	0.420338	5.72495e-09
ENSG00000186510.11	CLCNKA	0.0212199	0.158318	0.00270656		ENSG00000114956	0.160787	0.358296	1.19823e-06
ENSG00000173548.8	SNX33	0.0212813	0.0893655	0.330866		ENSG00000211670	0.161034	0.383682	1.124e-07
ENSG00000260144.1	RP11-361M10.3	0.0213397	0.0417552	0.425575		ENSG00000128059	0.161135	0.241965	0.00140833
ENSG00000116157.5	GPX7	0.0213813	0.189022	8.5279e-05		ENSG00000176623	0.161254	0.490826	1.44186e-12
ENSG00000255727.1	LINC01489	0.0213885	0.0885976	0.0524987		ENSG00000118094	0.161356	0.204749	0.00560799
ENSG00000215421.9	ZNF407	0.0213914	0.0216731	0.484695		ENSG00000174680	0.161779	0.250958	0.000657441
ENSG00000104388.14	RAB2A	0.0214631	0.127173	0.000308236		ENSG00000274560	0.161894	0.164316	0.0280837
ENSG00000196329.11	GIMAP5	0.021492	0.345987	8.32577e-05		ENSG00000280211	0.1622	0.174337	0.0209841
ENSG00000246898.1	LINC00920	0.0215075	0.0357829	0.192291		ENSG00000197208	0.162417	0.198832	0.0084781
ENSG00000116171.17	SCP2	0.0215783	0.0375745	0.774197		ENSG00000283413	0.16275	0.311092	2.37632e-05
ENSG00000149599.15	DUSP15	0.0215979	0.0163164	0.86316		ENSG00000118096	0.162804	0.341313	4.49087e-06
ENSG00000023171.16	GRAMD1B	0.0217236	0.0170795	0.363935		ENSG00000275025	0.162881	0.162472	0.0317432
ENSG00000256262.1	USP30-AS1	0.02173	0.0180903	0.657711		ENSG00000163320	0.163139	0.48473	3.33719e-12
ENSG00000240520.6	UOX	0.0217441	0.222896	0.0322284		ENSG00000167332	0.163485	0.163191	0.0329358
ENSG00000226340.1	AC105402.3	0.0218496	0.116107	0.0579209		ENSG00000140015	0.16358	0.15695	0.0373657
ENSG00000187994.13	RINL	0.0219	0.0372765	0.244997		ENSG00000214401	0.16394	0.747182	4.56837e-37
ENSG00000202337.1	RNU6-8	0.0219562	0.103127	0.00456432		ENSG00000265489	0.16394	0.151283	0.0479649
ENSG00000256508.2	MRGPRF-AS1	0.0220949	0.0470123	0.423802		ENSG00000114054	0.164462	0.327391	3.45136e-06
ENSG00000166816.13	LDHD	0.0222107	0.289701	0.00147095		ENSG00000255561	0.164624	0.369408	3.93541e-07
ENSG00000174840.8	PDE12	0.0222423	0.0202943	0.888145		ENSG00000267801	0.164686	0.289394	9.02348e-05
ENSG00000173163.10	COMMD1	0.022314	0.0508626	0.0288603		ENSG00000263142	0.164872	0.192326	0.011105
ENSG00000135698.9	MPHOSPH6	0.0223867	0.172055	9.24917e-09		ENSG00000225087	0.164948	0.167871	0.026314
ENSG00000124780.13	KCNK17	0.0224799	0.131902	0.0104216		ENSG00000182931	0.165044	0.533852	3.87683e-15
ENSG00000115042.9	FAHD2A	0.0225277	0.0117205	0.245255		ENSG00000177963	0.165068	0.331089	6.65099e-06
ENSG00000263528.7	IKBKE	0.0225487	0.198001	1.12169e-05		ENSG00000279443	0.165121	0.155381	0.0407201
ENSG00000231156.1	AC093702.1	0.0225627	0.112277	3.12313e-05		ENSG00000226819	0.165344	0.456622	5.82272e-11
ENSG00000178445.9	GLDC	0.0225758	0.345235	1.87836e-12		ENSG00000267137	0.165551	0.146645	0.0499396
ENSG00000102908.20	NFAT5	0.0225854	0.238864	0.000584595		ENSG00000269930	0.165574	0.292758	8.60343e-05
ENSG00000149573.8	MPZL2	0.0225928	0.081898	0.0785753		ENSG00000130382	0.165662	0.166794	0.021413
ENSG00000104969.9	SGTA	0.0226159	0.035784	0.632309		ENSG00000142065	0.165771	0.186931	0.0131936
ENSG00000239665.8	RP11-295P9.3	0.0226386	0.152019	0.0170686		ENSG00000137275	0.16592	0.158892	0.0371615
ENSG00000177302.14	TOP3A	0.0226846	0.0625235	0.0253152		ENSG00000114248	0.166026	0.171307	0.0249244
ENSG00000174547.13	MRPL11	0.0226962	0.135641	0.162525		ENSG00000167754	0.1661	0.160651	0.034853
ENSG00000276814.1	RP1-228P16.8	0.0226969	0.214283	0.00226831		ENSG00000016391	0.166321	0.270312	0.000218058
ENSG00000057608.16	GDI2	0.022728	0.384929	2.90149e-12		ENSG00000168116	0.166329	0.440929	5.57063e-10
ENSG00000237493.3	RP11-603J24.7	0.0227582	0.117139	0.0495824		ENSG00000188000	0.166415	0.309639	3.41992e-05
ENSG00000236756.4	DNAJC9-AS1	0.022792	0.254172	8.07548e-10		ENSG00000143153	0.166442	0.200809	0.00662246
ENSG00000145819.15	ARHGAP26	0.0229233	0.0873769	0.207729		ENSG00000067191	0.166487	0.166479	0.0297847
ENSG00000072756.16	TRNT1	0.0229909	0.144848	1.26375e-06		ENSG00000144891	0.166778	0.299083	6.67391e-05
ENSG00000283992.1	LYNX1	0.0230359	0.113503	0.0020981		ENSG00000160460	0.166954	0.171637	0.0230734
ENSG00000108578.14	BLMH	0.0230723	0.0864163	0.264237		ENSG00000130254	0.167069	0.173997	0.0205588
ENSG00000118046.14	STK11	0.0230789	0.0126308	0.0767724		ENSG00000266538	0.167231	0.280641	0.000106211
ENSG00000016391.10	CHDH	0.02321	0.0144252	0.281975		ENSG00000233730	0.167235	0.157695	0.0364979
ENSG00000128923.10	MINDY2	0.0232261	0.181258	1.15671e-07		ENSG00000279036	0.167547	0.231156	0.00160545
ENSG00000203721.6	LINC00862	0.0233646	0.0288054	0.126114		ENSG00000119943	0.167934	0.369763	4.39184e-07
ENSG00000260876.5	LINC01229	0.0235246	0.219467	1.05946e-06		ENSG00000233554	0.16812	0.147247	0.048371
ENSG00000203943.8	SAMD13	0.0236245	0.189302	5.41848e-05		ENSG00000142252	0.168136	0.322869	1.08574e-05
ENSG00000064999.13	ANKS1A	0.0236447	0.0490961	0.0619598		ENSG00000234745	0.168184	0.27932	0.000191179
ENSG00000233871.2	DLG5-AS1	0.0238514	0.0603826	0.0904606		ENSG00000180979	0.168366	0.264744	0.000388084
ENSG00000136842.13	TMOD1	0.0240047	0.160976	0.0674166		ENSG00000278341	0.168568	0.353013	1.36129e-06
ENSG00000235912.1	RP1-159A19.3	0.0240174	0.0992078	0.0470135		ENSG00000279457	0.168679	0.487086	2.9805e-12
ENSG00000229836.1	XXbac-BPG248L24.10	0.0240264	0.248158	0.00021813		ENSG00000274523	0.169175	0.276188	0.000229029
ENSG00000275056.1	RP11-127I20.8	0.0241247	0.0709168	0.384436		ENSG00000260331	0.169769	0.246838	0.000702817
ENSG00000105497.7	ZNF175	0.0242	0.101873	8.17164e-06		ENSG00000185829	0.169887	0.595901	4.47482e-21
ENSG00000075711.20	DLG1	0.0242459	0.088442	0.330783		ENSG00000204174	0.170082	0.181539	0.0177432
ENSG00000077097.15	TOP2B	0.0243461	0.167024	0.0822213		ENSG00000259424	0.170444	0.227715	0.0023558
ENSG00000151287.16	TEX30	0.0244084	0.0363772	0.0757501		ENSG00000183011	0.170514	0.419465	7.19803e-09
ENSG00000183336.8	BOLA2	0.0244889	0.157714	1.36312e-05		ENSG00000083828	0.170591	0.178548	0.0198899
ENSG00000215417.12	MIR17HG	0.0245124	0.245642	0.00809639		ENSG00000230650	0.170679	0.221208	0.00297735
ENSG00000205078.5	SYCE1L	0.0245197	0.315348	2.00274e-18		ENSG00000256433	0.170706	0.355936	1.40066e-06
ENSG00000134873.9	CLDN10	0.0245218	0.123014	0.0187393		ENSG00000259015	0.170768	0.315616	1.75982e-05
ENSG00000119314.15	PTBP3	0.0245754	0.063428	0.961313		ENSG00000274422	0.171029	0.435712	1.54016e-09
ENSG00000134262.12	AP4B1	0.0246285	0.106905	0.0124203		ENSG00000260233	0.171232	0.314893	1.2023e-05
ENSG00000158683.7	PKD1L1	0.0247691	0.189753	7.62723e-06		ENSG00000175170	0.171282	0.442259	3.72128e-10
ENSG00000256542.2	RP13-895J2.3	0.0248666	0.114251	0.00607904		ENSG00000166896	0.171502	0.664935	1.48379e-25
ENSG00000279873.2	LINC01126	0.0249037	0.158236	0.000479564		ENSG00000133704	0.171646	0.343643	1.01023e-06
ENSG00000226944.1	RP1-120G22.11	0.0251297	0.328659	2.7272e-10		ENSG00000170364	0.171667	0.183266	0.0169315
ENSG00000140955.10	ADAD2	0.0251331	0.112174	0.247053		ENSG00000228702	0.171883	0.219588	0.00361109
ENSG00000272841.1	RP3-428L16.2	0.02528	0.153117	0.00165082		ENSG00000257621	0.172213	0.309138	3.12867e-05
ENSG00000179409.10	GEMIN4	0.0253099	0.0678775	0.000145846		ENSG00000163517	0.172563	0.153949	0.0389119
ENSG00000243678.11	NME2	0.0253316	0.45293	3.13788e-28		ENSG00000267405	0.172628	0.214068	0.00340245
ENSG00000245975.2	RP11-30K9.6	0.0253466	0.198453	2.61429e-07		ENSG00000170688	0.172698	0.265455	0.000391522
ENSG00000265148.5	TSPOAP1-AS1	0.0254114	0.0615593	0.0223102		ENSG00000163694	0.172801	0.246223	0.000628156
ENSG00000174721.9	FGFBP3	0.0254652	0.0636346	0.0143239		ENSG00000074966	0.172942	0.253301	0.000646006
ENSG00000267122.1	AC004490.1	0.0254703	0.076995	0.886698		ENSG00000072210	0.173439	0.241015	0.00138594
ENSG00000070950.9	RAD18	0.0254754	0.0492857	0.04193		ENSG00000228570	0.173758	0.570049	9.48138e-18
ENSG00000062650.17	WAPL	0.0255787	0.0526758	0.542339		ENSG00000169715	0.174025	0.317772	1.58132e-05
ENSG00000150977.10	RILPL2	0.0256193	0.245479	1.64207e-05		ENSG00000249352	0.174711	0.313446	1.53269e-05
ENSG00000111361.12	EIF2B1	0.0256566	0.372035	2.35511e-05		ENSG00000211964	0.174888	0.196042	0.00956981
ENSG00000267641.1	BNIP3P16	0.0256798	0.0435147	0.526199		ENSG00000234814	0.174922	0.267221	0.000101568
ENSG00000188315.7	C3orf62	0.0257146	0.0249859	0.345798		ENSG00000138777	0.175134	0.429685	2.18667e-09
ENSG00000279233.1	RP11-158L12.4	0.025716	0.15983	4.42236e-06		ENSG00000006459	0.175181	0.191511	0.00952679
ENSG00000006459.10	KDM7A	0.0257339	0.0467574	0.102867		ENSG00000175061	0.175289	0.298705	4.9891e-05
ENSG00000197016.11	ZNF470	0.0257587	0.211523	0.00312748		ENSG00000204677	0.175562	0.146299	0.0408115
ENSG00000227253.3	RP11-166N17.1	0.0257813	0.0919466	0.0419835		ENSG00000242247	0.17596	0.307491	1.40526e-05
ENSG00000228393.3	LINC01004	0.0258465	0.0395487	0.595638		ENSG00000015475	0.176023	0.274003	0.000234419
ENSG00000132740.8	IGHMBP2	0.0258595	0.522074	5.46618e-36		ENSG00000204138	0.176089	0.272808	0.000306096
ENSG00000102967.11	DHODH	0.0259001	0.270344	1.53702e-09		ENSG00000224614	0.176462	0.236809	0.00148041
ENSG00000164488.11	DACT2	0.025932	0.0128341	0.431437		ENSG00000247626	0.176554	0.395632	5.18889e-08
ENSG00000231165.3	TRBV26OR9-2	0.0260187	0.221311	8.10209e-07		ENSG00000134717	0.176612	0.189599	0.0119759
ENSG00000251381.7	LINC00958	0.0260269	0.253585	3.552e-07		ENSG00000178297	0.176648	0.327494	7.24305e-06
ENSG00000254211.5	LINC01485	0.0260389	0.056314	0.0282731		ENSG00000197748	0.177038	0.391918	6.0859e-08
ENSG00000164334.15	FAM170A	0.0261309	0.273783	4.23325e-10		ENSG00000224479	0.177176	0.474279	2.0912e-11
ENSG00000174943.9	KCTD13	0.0262151	0.0518683	0.444727		ENSG00000214413	0.177589	0.264855	0.000452839
ENSG00000254739.1	RP13-46H24.1	0.0262374	0.179899	0.03674		ENSG00000251364	0.177696	0.224505	0.00286633
ENSG00000129317.14	PUS7L	0.0262588	0.0571858	0.533293		ENSG00000112339	0.177814	0.322775	1.43826e-05
ENSG00000137942.16	FNBP1L	0.0262999	0.303238	0.00555207		ENSG00000165678	0.177895	0.285346	0.000122531
ENSG00000177733.6	HNRNPA0	0.0265677	0.0851625	0.00924354		ENSG00000204632	0.177928	0.407271	2.2535e-09
ENSG00000263823.1	RP11-326K13.4	0.026612	0.242436	0.040514		ENSG00000260896	0.17808	0.16705	0.0227312
ENSG00000105835.11	NAMPT	0.0266336	0.145347	0.000452244		ENSG00000177600	0.178208	0.261349	0.000378088
ENSG00000223547.9	ZNF844	0.0266504	0.0438753	0.534354		ENSG00000276728	0.178214	0.182301	0.0170868
ENSG00000269481.1	CTD-2521M24.6	0.0267001	0.0542016	0.741594		ENSG00000105227	0.178239	0.15565	0.0366301
ENSG00000138600.9	SPPL2A	0.0267893	0.0357034	0.910332		ENSG00000262133	0.178428	0.354905	7.72459e-07
ENSG00000280367.1	RP11-121L10.2	0.0268299	0.38278	3.41965e-19		ENSG00000227214	0.179507	0.287343	0.000119835
ENSG00000104044.15	OCA2	0.0268647	0.0667726	0.0605943		ENSG00000207425	0.179519	0.415867	5.77396e-09
ENSG00000233101.10	HOXB-AS3	0.0268974	0.0244809	0.997845		ENSG00000146842	0.179532	0.179606	0.0163925
ENSG00000198237.8	RP11-98J23.2	0.0269806	0.0905352	0.030668		ENSG00000177453	0.179545	0.323898	6.63018e-06
ENSG00000134825.15	TMEM258	0.0270244	0.0833987	0.551789		ENSG00000120440	0.179737	0.171288	0.023128
ENSG00000260742.1	RP11-366L5.1	0.0272055	0.045797	0.505633		ENSG00000101639	0.179897	0.773847	2.46304e-40
ENSG00000166073.10	GPR176	0.0272991	0.0495919	0.326214		ENSG00000170043	0.179907	0.189665	0.0116164
ENSG00000260000.2	RP3-467N11.1	0.0274844	0.0280612	0.848209		ENSG00000167384	0.180548	0.24852	0.000928948
ENSG00000180353.10	HCLS1	0.0275301	0.113175	0.03502		ENSG00000229267	0.180918	0.209972	0.00301998
ENSG00000264176.1	MAGOH2P	0.0275498	0.117238	0.00298425		ENSG00000153012	0.181004	0.29562	6.87429e-05
ENSG00000169375.15	SIN3A	0.0275776	0.0289727	0.692383		ENSG00000149091	0.181144	0.267468	0.000223715
ENSG00000007038.10	PRSS21	0.0276166	0.153255	0.00887221		ENSG00000138400	0.181591	0.235	0.00154919
ENSG00000055118.14	KCNH2	0.0276301	0.28649	0.0108074		ENSG00000141098	0.1819	0.188687	0.0100695
ENSG00000228709.1	AP001065.15	0.0276418	0.163524	9.22523e-05		ENSG00000164010	0.182052	0.333884	4.84436e-06
ENSG00000162419.12	GMEB1	0.0276446	0.174614	0.076596		ENSG00000249087	0.182129	0.362871	7.58889e-07
ENSG00000085719.12	CPNE3	0.0276476	0.176266	1.99334e-09		ENSG00000267547	0.182353	0.229882	0.0018145
ENSG00000230091.6	TMEM254-AS1	0.027687	0.604184	3.42746e-29		ENSG00000202058	0.182544	0.358944	1.0263e-06
ENSG00000221803.1	SNORD23	0.0277095	0.0781521	0.853881		ENSG00000108591	0.182653	0.352328	1.71461e-06
ENSG00000273198.1	GS1-304P7.3	0.027727	0.265795	2.76323e-09		ENSG00000185187	0.182666	0.389421	8.25155e-08
ENSG00000237125.8	HAND2-AS1	0.0277609	0.0864339	0.10354		ENSG00000196301	0.182881	0.312916	1.60169e-05
ENSG00000180332.6	KCTD4	0.0277656	0.169868	3.18244e-05		ENSG00000188693	0.182947	0.218225	0.00393872
ENSG00000205361.8	MT1DP	0.027833	0.173009	0.0103733		ENSG00000279690	0.183054	0.215641	0.00446875
ENSG00000164050.12	PLXNB1	0.0278516	0.0306108	0.873639		ENSG00000213760	0.18313	0.444082	3.09381e-10
ENSG00000180370.10	PAK2	0.0278763	0.115419	0.273296		ENSG00000126003	0.183747	0.213255	0.00454091
ENSG00000213777.5	CTD-2224J9.8	0.027884	0.0645951	0.78166		ENSG00000185803	0.184022	0.253516	0.00069399
ENSG00000177239.14	MAN1B1	0.0278943	0.0648069	0.119539		ENSG00000211649	0.184065	0.256263	0.000588164
ENSG00000103264.17	FBXO31	0.0279666	0.241783	0.000620158		ENSG00000116663	0.184203	0.275105	0.00018181
ENSG00000267707.2	RP11-95O2.5	0.0280103	0.194284	8.50557e-10		ENSG00000144567	0.184313	0.178316	0.0189217
ENSG00000229539.1	RP11-119B16.2	0.028043	0.197222	4.36259e-09		ENSG00000148057	0.1844	0.24236	0.00131169
ENSG00000106261.16	ZKSCAN1	0.0280447	0.0796261	0.00719106		ENSG00000253552	0.184734	0.181692	0.0161452
ENSG00000234884.1	CTA-407F11.8	0.0280462	0.0871334	0.0525418		ENSG00000167695	0.184875	0.252767	0.000816127
ENSG00000155254.12	MARVELD1	0.0280582	0.106528	0.000178656		ENSG00000283992	0.185709	0.391067	7.28877e-09
ENSG00000179546.4	HTR1D	0.02808	0.0206931	0.682157		ENSG00000248445	0.185754	0.257237	0.000687002
ENSG00000117152.13	RGS4	0.0281113	0.0382617	0.729456		ENSG00000184319	0.186877	0.166377	0.018775
ENSG00000115738.9	ID2	0.0281121	0.0170373	0.37609		ENSG00000160213	0.187175	0.373164	2.71022e-07
ENSG00000197879.14	MYO1C	0.0281366	0.101046	0.0400508		ENSG00000198000	0.187185	0.329894	7.84794e-06
ENSG00000137269.14	LRRC1	0.0281632	0.111495	0.0125511		ENSG00000197728	0.187738	0.707394	1.22911e-30
ENSG00000270055.1	CTD-3092A11.2	0.0281884	0.268445	1.01987e-09		ENSG00000177352	0.187778	0.161325	0.0331805
ENSG00000197013.9	ZNF429	0.0282704	0.0326998	0.278277		ENSG00000127507	0.187798	0.236719	0.00165726
ENSG00000179115.10	FARSA	0.0284557	0.0592366	0.646481		ENSG00000130560	0.187838	0.213673	0.00444742
ENSG00000130303.12	BST2	0.0284996	0.232329	0.0328461		ENSG00000272760	0.188005	0.237891	0.00168562
ENSG00000197977.3	ELOVL2	0.0285877	0.23475	1.71834e-09		ENSG00000135750	0.188263	0.212158	0.00532096
ENSG00000262061.5	RP11-1260E13.4	0.0286848	0.159594	0.012196		ENSG00000138767	0.188723	0.337982	5.6407e-06
ENSG00000283199.1	ABC13-47488600E17.1	0.0287269	0.233019	0.000629255		ENSG00000215790	0.18878	0.434346	1.10256e-09
ENSG00000267682.1	CTD-3220F14.2	0.02878	0.0231238	0.28054		ENSG00000223823	0.189171	0.167856	0.0282947
ENSG00000140474.12	ULK3	0.0287994	0.119262	4.7689e-05		ENSG00000257252	0.18922	0.362553	4.11863e-07
ENSG00000177646.18	ACAD9	0.0288057	0.257957	1.32764e-05		ENSG00000110660	0.189346	0.153601	0.0391025
ENSG00000176998.4	HCG4	0.0288172	0.24979	2.87112e-09		ENSG00000277128	0.18945	0.298909	4.21899e-05
ENSG00000224157.1	HCG14	0.028892	0.0602669	0.122642		ENSG00000174780	0.189661	0.472518	1.56818e-11
ENSG00000275131.2	CH17-472G23.4	0.0289133	0.056569	0.0656694		ENSG00000138075	0.189734	0.151433	0.0427185
ENSG00000131351.14	HAUS8	0.0289595	0.185836	0.000977613		ENSG00000196653	0.189774	0.387221	2.45047e-08
ENSG00000277232.2	GTSE1-AS1	0.0290386	0.162478	0.0010051		ENSG00000120860	0.190113	0.391493	8.98453e-08
ENSG00000105722.9	ERF	0.0290467	0.103329	0.048683		ENSG00000172845	0.190143	0.251614	0.000716333
ENSG00000156256.14	USP16	0.0290653	0.208494	0.0185499		ENSG00000159110	0.190318	0.210247	0.00472246
ENSG00000230532.1	AC091133.1	0.0292	0.144114	0.0240343		ENSG00000237753	0.190488	0.405903	1.46498e-08
ENSG00000269102.1	CTD-2525I3.5	0.0292826	0.282742	0.208389		ENSG00000103227	0.19049	0.295029	2.56565e-05
ENSG00000172671.19	ZFAND4	0.02934	0.0195562	0.68535		ENSG00000126432	0.190532	0.260932	0.000505754
ENSG00000105372.6	RPS19	0.029352	0.0486609	0.574092		ENSG00000168476	0.19057	0.183389	0.0154682
ENSG00000233073.1	AC005009.2	0.0295033	0.0378052	0.932439		ENSG00000197321	0.190627	0.157929	0.0382106
ENSG00000186160.4	CYP4Z1	0.0295274	0.109272	0.0502695		ENSG00000204792	0.190632	0.782282	4.71881e-43
ENSG00000143198.12	MGST3	0.0295446	0.266147	1.15643e-09		ENSG00000128463	0.190754	0.212859	0.00469344
ENSG00000186326.3	RGS9BP	0.0295529	0.066453	0.703634		ENSG00000144649	0.191056	0.224348	0.00299033
ENSG00000104805.15	NUCB1	0.0296075	0.203017	0.00452737		ENSG00000237118	0.191146	0.220806	0.00329199
ENSG00000033122.18	LRRC7	0.0297069	0.147693	0.00183904		ENSG00000268182	0.191519	0.359578	9.32408e-07
ENSG00000066651.18	TRMT11	0.0297261	0.21037	0.0051066		ENSG00000227372	0.191541	0.207112	0.00641569
ENSG00000182481.8	KPNA2	0.0297559	0.03133	0.262584		ENSG00000262539	0.191557	0.720179	2.21613e-33
ENSG00000172922.8	RNASEH2C	0.0297711	0.103547	7.79548e-05		ENSG00000253741	0.191573	0.420434	5.81575e-09
ENSG00000154518.9	ATP5G3	0.0297774	0.258533	9.2532e-10		ENSG00000236456	0.191655	0.282082	0.000156575
ENSG00000083097.14	DOPEY1	0.0297905	0.197292	1.62038e-11		ENSG00000044090	0.191763	0.193403	0.00551014
ENSG00000256625.1	RP11-582E3.4	0.029856	0.0613879	0.0143583		ENSG00000128699	0.191953	0.441123	8.80093e-10
ENSG00000258199.1	RP11-977G19.5	0.0298711	0.0745951	0.378203		ENSG00000151746	0.192201	0.222596	0.00250233
ENSG00000273319.1	RP11-138A9.2	0.0298978	0.152011	0.0251528		ENSG00000234479	0.192355	0.182955	0.016336
ENSG00000168438.14	CDC40	0.0299122	0.0186913	0.0738052		ENSG00000262468	0.192618	0.258099	0.000408109
ENSG00000155070.8	UNC93B2	0.0300042	0.174336	0.00236827		ENSG00000204920	0.192951	0.318728	1.08065e-05
ENSG00000163281.11	GNPDA2	0.0300864	0.191292	9.89158e-08		ENSG00000173890	0.19307	0.270554	0.00031027
ENSG00000140320.11	BAHD1	0.0303721	0.0232912	0.699927		ENSG00000139405	0.193271	0.341631	2.37673e-06
ENSG00000169045.17	HNRNPH1	0.0304769	0.210029	0.0251083		ENSG00000145220	0.193426	0.160935	0.0348812
ENSG00000064195.7	DLX3	0.0305273	0.0486176	0.812182		ENSG00000241985	0.193474	0.289603	5.0359e-05
ENSG00000164292.12	RHOBTB3	0.0305345	0.178554	0.0706669		ENSG00000196935	0.193685	0.327728	1.06733e-05
ENSG00000263683.1	RP4-777O23.1	0.0305466	0.239368	0.00107104		ENSG00000159593	0.193835	0.27828	0.000186671
ENSG00000167748.10	KLK1	0.0305504	0.0302445	0.0518696		ENSG00000181097	0.193884	0.495552	6.81704e-13
ENSG00000154262.12	ABCA6	0.0306483	0.150591	0.0329213		ENSG00000198843	0.194016	0.166617	0.0281207
ENSG00000145833.15	DDX46	0.03069	0.0159481	0.555991		ENSG00000205794	0.194337	0.159629	0.0365649
ENSG00000177839.6	PCDHB9	0.0307501	0.0293377	0.70527		ENSG00000140367	0.194532	0.230592	0.00211754
ENSG00000270133.1	CTC-303L1.2	0.0308766	0.112816	0.00651884		ENSG00000172478	0.19502	0.359129	4.47248e-07
ENSG00000168291.12	PDHB	0.0309097	0.30264	3.19872e-07		ENSG00000267344	0.195539	0.297887	5.28476e-05
ENSG00000271032.1	CTD-2527I21.14	0.030923	0.0383272	0.651519		ENSG00000273253	0.19584	0.544582	1.84826e-16
ENSG00000167552.13	TUBA1A	0.0309829	0.0663162	0.033226		ENSG00000261485	0.195898	0.206863	0.00474943
ENSG00000154451.14	GBP5	0.0309952	0.0651481	0.618094		ENSG00000137101	0.196001	0.3148	2.18684e-05
ENSG00000249715.10	FER1L5	0.0311118	0.0194099	0.597537		ENSG00000257052	0.196077	0.196388	0.00789378
ENSG00000079263.18	SP140	0.0311406	0.104362	0.185015		ENSG00000270025	0.196632	0.408347	1.44002e-08
ENSG00000137364.4	TPMT	0.0311514	0.0516396	0.314928		ENSG00000006744	0.196661	0.698853	1.21529e-29
ENSG00000135314.12	KHDC1	0.0311666	0.0603641	0.0995439		ENSG00000100220	0.196712	0.184715	0.0120155
ENSG00000118231.4	CRYGD	0.0312053	0.0466121	0.00487869		ENSG00000171295	0.196714	0.252786	0.000789429
ENSG00000102858.12	MGRN1	0.0312249	0.368531	5.0617e-18		ENSG00000145736	0.196979	0.673203	1.41081e-26
ENSG00000271383.6	NBPF19	0.0314334	0.0799061	0.319402		ENSG00000235330	0.196982	0.22504	0.00276111
ENSG00000110169.10	HPX	0.0314596	0.0784505	0.23509		ENSG00000255815	0.197485	0.218865	0.00345599
ENSG00000227825.4	SLC9A7P1	0.0315123	0.19677	0.00130958		ENSG00000250091	0.197566	0.324144	1.22363e-05
ENSG00000086598.10	TMED2	0.0316523	0.075317	0.135847		ENSG00000170893	0.197663	0.179704	0.01871
ENSG00000183049.12	CAMK1D	0.0316526	0.134313	0.274988		ENSG00000078304	0.197673	0.330249	7.85526e-06
ENSG00000256591.5	RP11-286N22.8	0.0316926	0.043288	0.378497		ENSG00000170049	0.197714	0.337952	2.41862e-06
ENSG00000277402.1	MIR6891	0.0317182	0.627961	1.23847e-29		ENSG00000151348	0.197903	0.275365	0.000157367
ENSG00000273544.1	SNORA44	0.0317935	0.184448	0.00497692		ENSG00000132016	0.198067	0.149673	0.0470462
ENSG00000114742.13	WDR48	0.0317992	0.0280064	0.667566		ENSG00000224376	0.198342	0.318888	1.77877e-05
ENSG00000166965.12	RCCD1	0.0318233	0.0966297	0.000105875		ENSG00000123473	0.198373	0.228906	0.00251884
ENSG00000123545.5	NDUFAF4	0.0319004	0.251747	6.53675e-07		ENSG00000118965	0.198388	0.263883	0.000385951
ENSG00000215908.10	CROCCP2	0.0319057	0.292514	8.07048e-05		ENSG00000186889	0.198397	0.190395	0.0120329
ENSG00000263105.1	RP11-95P2.3	0.0320195	0.0407198	0.937098		ENSG00000155254	0.198716	0.469049	3.81129e-11
ENSG00000124713.5	GNMT	0.0320264	0.107193	0.015259		ENSG00000090447	0.198842	0.18778	0.0141086
ENSG00000166148.3	AVPR1A	0.0321165	0.0791555	0.110958		ENSG00000225465	0.199099	0.191581	0.011293
ENSG00000124767.6	GLO1	0.0321492	0.294679	5.62951e-10		ENSG00000273308	0.199186	0.261575	0.000387526
ENSG00000115008.5	IL1A	0.0322188	0.167528	0.00398897		ENSG00000227888	0.199403	0.492069	1.37168e-12
ENSG00000224805.2	LINC00853	0.0323547	0.16321	2.81764e-05		ENSG00000198498	0.199604	0.19123	0.0108951
ENSG00000177683.13	THAP5	0.0323708	0.188002	1.05349e-06		ENSG00000144749	0.199904	0.156592	0.0401699
ENSG00000131143.8	COX4I1	0.0323997	0.0855861	0.015694		ENSG00000160117	0.199939	0.246594	0.000783534
ENSG00000041353.9	RAB27B	0.0324703	0.0961956	0.00669032		ENSG00000228060	0.200031	0.160169	0.0291998
ENSG00000273203.1	AC006946.16	0.0325054	0.175078	0.00909312		ENSG00000213253	0.200209	0.201212	0.00717872
ENSG00000134909.18	ARHGAP32	0.032562	0.119758	0.18597		ENSG00000150093	0.200416	0.233204	0.00211453
ENSG00000212719.10	C17orf51	0.032574	0.049607	0.210796		ENSG00000153029	0.200761	0.16833	0.0267278
ENSG00000213169.3	RP11-393N4.2	0.0325856	0.0381304	0.872878		ENSG00000104833	0.200898	0.247929	0.00103591
ENSG00000244165.1	P2RY11	0.03261	0.0155349	0.516971		ENSG00000175611	0.200935	0.430255	1.73037e-09
ENSG00000183150.7	GPR19	0.03261	0.0232431	0.869915		ENSG00000233754	0.20148	0.191835	0.0117641
ENSG00000225032.5	RP11-228B15.4	0.0326122	0.222999	0.174996		ENSG00000023041	0.201557	0.275811	0.000234545
ENSG00000124224.16	PPP4R1L	0.0326519	0.318048	9.95682e-06		ENSG00000204930	0.201704	0.365933	1.79493e-07
ENSG00000106686.16	SPATA6L	0.0326731	0.165818	0.000394119		ENSG00000176834	0.202286	0.175817	0.0207929
ENSG00000124562.9	SNRPC	0.032742	0.185638	0.00111081		ENSG00000265939	0.202426	0.277255	0.00023871
ENSG00000071894.16	CPSF1	0.0327528	0.284734	3.40698e-06		ENSG00000131591	0.202661	0.386846	1.09268e-07
ENSG00000106692.13	FKTN	0.032864	0.0609172	0.111992		ENSG00000243289	0.202762	0.37841	2.00145e-07
ENSG00000213760.10	ATP6V1G2	0.0328908	0.243299	0.0223243		ENSG00000168875	0.203	0.195323	0.00901942
ENSG00000139651.10	ZNF740	0.0329038	0.131857	0.00734137		ENSG00000108448	0.203711	0.272409	0.00028907
ENSG00000129244.8	ATP1B2	0.0329976	0.0832872	0.301703		ENSG00000224358	0.204053	0.193917	0.00995326
ENSG00000075415.12	SLC25A3	0.0330154	0.247496	6.67929e-05		ENSG00000262500	0.204095	0.633533	2.73816e-23
ENSG00000100218.11	RSPH14	0.033037	0.0629128	0.0256363		ENSG00000256564	0.204479	0.2222	0.0030505
ENSG00000132676.15	DAP3	0.0331035	0.154715	0.0125578		ENSG00000153006	0.204715	0.215013	0.00464572
ENSG00000259045.1	MTCO1P2	0.0331189	0.139906	0.0440422		ENSG00000171303	0.204814	0.314792	1.73444e-05
ENSG00000224661.1	AC010907.5	0.0331594	0.101135	0.181048		ENSG00000237399	0.205282	0.497506	1.21594e-13
ENSG00000168096.14	ANKS3	0.0331615	0.0411135	0.503742		ENSG00000154928	0.20561	0.370067	2.02651e-07
ENSG00000277423.1	RP11-173P15.9	0.0331755	0.0452492	0.894543		ENSG00000100889	0.205653	0.228795	0.00239828
ENSG00000170430.9	MGMT	0.0331839	0.390971	1.12102e-13		ENSG00000135766	0.205858	0.166411	0.0267161
ENSG00000249201.2	CTD-3080P12.3	0.0331929	0.559451	2.60756e-33		ENSG00000163875	0.206019	0.282877	0.000113617
ENSG00000260018.1	RP11-505K9.1	0.0332292	0.0275593	0.735657		ENSG00000226659	0.206085	0.25062	0.00070124
ENSG00000134308.13	YWHAQ	0.0332346	0.229893	0.00636373		ENSG00000228695	0.20625	0.658575	1.73969e-24
ENSG00000075420.12	FNDC3B	0.0332923	0.0791709	0.233887		ENSG00000166763	0.206294	0.403302	2.582e-08
ENSG00000213943.3	KRT18P17	0.0333286	0.0270315	0.692717		ENSG00000177465	0.206297	0.416792	6.6223e-09
ENSG00000170175.10	CHRNB1	0.033394	0.16885	0.000221796		ENSG00000125450	0.206366	0.626046	1.20067e-21
ENSG00000168481.8	LGI3	0.03341	0.0173774	0.251587		ENSG00000237238	0.2065	0.270643	0.00027959
ENSG00000259915.2	RP11-410E4.1	0.033526	0.14742	3.75431e-07		ENSG00000224106	0.2065	0.347223	2.1307e-06
ENSG00000205903.6	ZNF316	0.033539	0.294521	1.0367e-08		ENSG00000151062	0.206514	0.170154	0.024632
ENSG00000188542.9	DUSP28	0.0335981	0.124685	0.00295302		ENSG00000233266	0.206644	0.388021	7.66934e-08
ENSG00000135374.9	ELF5	0.0336883	0.075753	0.00174768		ENSG00000273891	0.206688	0.287443	0.000114119
ENSG00000005471.15	ABCB4	0.0337362	0.348236	2.25971e-05		ENSG00000278600	0.206791	0.225216	0.00258899
ENSG00000226124.6	FTCDNL1	0.0339122	0.117454	0.00496664		ENSG00000261118	0.207205	0.345501	2.60245e-06
ENSG00000183628.12	DGCR6	0.0340457	0.168593	0.0227451		ENSG00000076003	0.20739	0.165632	0.028769
ENSG00000211645.2	IGLV1-50	0.0341073	0.0832269	0.425493		ENSG00000271377	0.207395	0.215454	0.00372199
ENSG00000279114.1	RP3-425C14.5	0.034121	0.222891	0.0126933		ENSG00000272525	0.207688	0.249527	0.000893332
ENSG00000171552.12	BCL2L1	0.0342491	0.0722002	0.511384		ENSG00000154727	0.207879	0.250912	0.000758403
ENSG00000159445.12	THEM4	0.0342727	0.189499	8.48536e-08		ENSG00000100577	0.208385	0.298084	5.2211e-05
ENSG00000068097.14	HEATR6	0.034288	0.171043	3.70066e-07		ENSG00000108379	0.208641	0.284773	0.000117025
ENSG00000261114.1	RP11-325K4.2	0.0343564	0.273802	1.11606e-05		ENSG00000204954	0.208737	0.262579	0.000432965
ENSG00000084207.15	GSTP1	0.0343667	0.0832134	0.38969		ENSG00000160326	0.208801	0.147678	0.0493024
ENSG00000139746.15	RBM26	0.0344097	0.18899	0.00290032		ENSG00000258199	0.208844	0.255473	0.00054616
ENSG00000234630.1	LL22NC03-2H8.4	0.0344104	0.10367	4.66588e-05		ENSG00000134013	0.209117	0.202845	0.00663163
ENSG00000110958.15	PTGES3	0.034483	0.0528337	0.142933		ENSG00000125734	0.209265	0.305245	3.2488e-05
ENSG00000249839.1	AC011330.5	0.034643	0.345598	4.64668e-18		ENSG00000152104	0.209658	0.200524	0.00785281
ENSG00000134815.18	DHX34	0.0346619	0.284815	1.0371e-07		ENSG00000247708	0.209822	0.300661	5.61434e-05
ENSG00000124422.11	USP22	0.0347034	0.0454332	0.115943		ENSG00000138613	0.210108	0.256296	0.000644326
ENSG00000126653.17	NSRP1	0.0347345	0.067216	0.260184		ENSG00000080709	0.210172	0.177282	0.0192262
ENSG00000225851.1	HLA-S	0.0347511	0.434206	6.18904e-25		ENSG00000225871	0.210571	0.200997	0.00754113
ENSG00000101191.16	DIDO1	0.0347794	0.0982639	9.38178e-05		ENSG00000206535	0.21064	0.222502	0.00241004
ENSG00000074621.13	SLC24A1	0.0348004	0.0670483	0.946317		ENSG00000169764	0.210738	0.228001	0.00267354
ENSG00000101405.3	OXT	0.0349167	0.0509959	0.512403		ENSG00000080546	0.210814	0.274038	0.000220386
ENSG00000277692.1	RP11-358N2.2	0.0349414	0.0786519	0.00221681		ENSG00000163131	0.210985	0.451654	1.0761e-10
ENSG00000174871.10	CNIH2	0.0349563	0.174525	0.12082		ENSG00000106462	0.211278	0.212544	0.00455031
ENSG00000107949.16	BCCIP	0.0349948	0.0322566	0.306748		ENSG00000009765	0.211402	0.243798	0.00126481
ENSG00000213123.10	TCTEX1D2	0.03503	0.0166424	0.974383		ENSG00000235499	0.211781	0.192961	0.00939861
ENSG00000015413.9	DPEP1	0.0350456	0.0476725	0.981455		ENSG00000138138	0.212052	0.220447	0.00378666
ENSG00000214946.14	TBC1D26	0.03508	0.0142884	0.13432		ENSG00000270964	0.212192	0.383844	1.49933e-07
ENSG00000227508.6	LINC01624	0.0350862	0.0420254	0.387932		ENSG00000214894	0.212241	0.158204	0.0360985
ENSG00000273038.2	RP11-479G22.8	0.035139	0.244534	4.33023e-10		ENSG00000265148	0.212661	0.208837	0.00597683
ENSG00000128973.12	CLN6	0.0351399	0.151858	0.000315357		ENSG00000228561	0.212719	0.199636	0.00788494
ENSG00000204956.5	PCDHGA1	0.0351439	0.094605	0.602895		ENSG00000082213	0.212898	0.241916	0.00144928
ENSG00000272172.1	RP13-582O9.7	0.0351495	0.052062	0.024011		ENSG00000163466	0.213357	0.355359	7.67309e-07
ENSG00000151657.11	KIN	0.0351555	0.252921	1.30375e-07		ENSG00000259659	0.213462	0.297481	7.46758e-05
ENSG00000204315.3	FKBPL	0.0353996	0.38449	9.8362e-09		ENSG00000226180	0.213646	0.398579	3.38715e-08
ENSG00000204252.13	HLA-DOA	0.0354796	0.07976	0.0384422		ENSG00000248994	0.21365	0.237345	0.00176081
ENSG00000196557.12	CACNA1H	0.0355915	0.155129	0.0314204		ENSG00000205208	0.213688	0.188754	0.012385
ENSG00000214851.4	LINC00612	0.0356313	0.0443163	0.639214		ENSG00000107317	0.214072	0.181083	0.0178626
ENSG00000105750.14	ZNF85	0.0356808	0.19715	0.000107645		ENSG00000106460	0.214119	0.155045	0.0420811
ENSG00000125844.15	RRBP1	0.0357445	0.118265	0.0367615		ENSG00000104419	0.214361	0.151903	0.0478365
ENSG00000257141.1	RP11-554D14.7	0.0358293	0.209272	0.000160012		ENSG00000269560	0.214428	0.606744	3.32618e-20
ENSG00000278917.1	RP11-15A1.4	0.0358554	0.0764789	0.138338		ENSG00000113916	0.21477	0.21421	0.00393921
ENSG00000163945.15	UVSSA	0.0361032	0.468606	5.56834e-25		ENSG00000160282	0.214772	0.331878	7.22144e-06
ENSG00000092020.10	PPP2R3C	0.0361072	0.233867	0.0172735		ENSG00000213742	0.214795	0.223728	0.00278732
ENSG00000237541.3	HLA-DQA2	0.036168	0.696182	2.85249e-54		ENSG00000168404	0.215121	0.257152	0.00050871
ENSG00000254978.2	ALG1L9P	0.0361709	0.11089	0.0305247		ENSG00000132740	0.215273	0.716428	1.71741e-31
ENSG00000174720.15	LARP7	0.0363148	0.189076	0.00142466		ENSG00000213639	0.215534	0.408359	1.75068e-08
ENSG00000248540.2	RP11-247C2.2	0.0363472	0.166753	0.00327249		ENSG00000205890	0.215673	0.405485	2.07571e-08
ENSG00000026508.17	CD44	0.0363941	0.0767942	0.662549		ENSG00000164989	0.215762	0.230645	0.00218997
ENSG00000225399.4	RP11-3B7.1	0.0364896	0.170254	2.81933e-07		ENSG00000276409	0.215878	0.191911	0.0109162
ENSG00000167977.8	KCTD5	0.0364936	0.127204	0.00031939		ENSG00000243024	0.216347	0.227909	0.00243039
ENSG00000151532.13	VTI1A	0.0364994	0.225648	0.0561725		ENSG00000271916	0.216502	0.188477	0.013493
ENSG00000281741.2	CH17-118O6.6	0.0365107	0.13652	1.48391e-05		ENSG00000148290	0.216673	0.590428	1.28096e-19
ENSG00000230896.1	RP11-767N6.7	0.0366023	0.108065	0.170328		ENSG00000214922	0.216773	0.31886	1.52124e-05
ENSG00000121900.18	TMEM54	0.0366079	0.0859376	0.832215		ENSG00000132286	0.216777	0.296931	7.23712e-05
ENSG00000227698.1	AP001619.2	0.0366649	0.137402	0.313157		ENSG00000270972	0.217083	0.500547	6.71381e-13
ENSG00000213830.3	CFL1P5	0.0366898	0.0345939	0.0737072		ENSG00000250878	0.217091	0.334653	5.22918e-06
ENSG00000058453.16	CROCC	0.036707	0.251846	3.2081e-05		ENSG00000254635	0.217146	0.341851	2.764e-06
ENSG00000189298.13	ZKSCAN3	0.0368204	0.0236079	0.691226		ENSG00000157999	0.217198	0.26921	0.000334325
ENSG00000166402.8	TUB	0.0368302	0.176376	0.00110959		ENSG00000185332	0.217206	0.24719	0.0010565
ENSG00000150773.10	PIH1D2	0.037016	0.0317019	0.54608		ENSG00000128891	0.217416	0.776512	5.08079e-42
ENSG00000253671.1	RP11-806O11.1	0.0370663	0.409885	2.39083e-22		ENSG00000183307	0.217441	0.266217	0.00034295
ENSG00000197563.10	PIGN	0.0371409	0.344492	7.59297e-13		ENSG00000205918	0.217564	0.158547	0.038175
ENSG00000154328.15	NEIL2	0.0371419	0.0949542	0.00043046		ENSG00000134265	0.217933	0.606379	7.54161e-20
ENSG00000137857.17	DUOX1	0.0371503	0.144195	0.00581944		ENSG00000136783	0.217959	0.483587	3.56693e-12
ENSG00000095066.11	HOOK2	0.0371684	0.106267	0.0643802		ENSG00000144741	0.218021	0.256242	0.000574659
ENSG00000128655.16	PDE11A	0.0372704	0.205307	5.33236e-06		ENSG00000236682	0.21805	0.762981	1.01521e-38
ENSG00000103546.18	SLC6A2	0.037315	0.0837896	0.365725		ENSG00000196683	0.21814	0.445444	3.33101e-10
ENSG00000272810.1	U91328.22	0.0375627	0.214824	1.16264e-08		ENSG00000278126	0.218223	0.293839	5.97552e-05
ENSG00000267005.1	AC002984.2	0.0376878	0.110834	0.00131137		ENSG00000185666	0.218232	0.18429	0.014007
ENSG00000131437.15	KIF3A	0.0377432	0.162936	0.000244788		ENSG00000167965	0.218383	0.381816	1.16557e-07
ENSG00000139354.10	GAS2L3	0.0377688	0.126125	0.0675919		ENSG00000004534	0.218527	0.713504	7.57559e-32
ENSG00000168397.16	ATG4B	0.0377823	0.0544166	0.365978		ENSG00000235954	0.218529	0.329678	6.68232e-06
ENSG00000274290.2	HIST1H2BE	0.0379074	0.0887694	0.637635		ENSG00000142396	0.218568	0.440189	8.91633e-10
ENSG00000138468.15	SENP7	0.0379773	0.372571	3.39856e-09		ENSG00000233673	0.218593	0.177344	0.0192384
ENSG00000248559.1	RP11-215P8.3	0.0380297	0.0469174	0.36817		ENSG00000165060	0.218771	0.168255	0.0214176
ENSG00000175309.14	PHYKPL	0.0381445	0.0867296	0.436216		ENSG00000175893	0.218879	0.474107	1.80825e-11
ENSG00000257052.1	RP11-881M11.2	0.038184	0.0216009	0.635387		ENSG00000223878	0.219373	0.291271	8.5645e-05
ENSG00000250241.5	RP11-9G1.3	0.038221	0.101657	0.0749212		ENSG00000233155	0.219496	0.183236	0.0156087
ENSG00000142541.16	RPL13A	0.0382313	0.0968281	0.0436105		ENSG00000260460	0.219751	0.19774	0.00798806
ENSG00000279605.1	RP11-661A12.8	0.0383079	0.0621416	0.917771		ENSG00000121753	0.219914	0.18329	0.0161898
ENSG00000204655.11	MOG	0.03842	0.0202568	0.983588		ENSG00000140527	0.220337	0.272546	0.000285321
ENSG00000244380.1	RP11-24C3.2	0.038596	0.0348625	0.851647		ENSG00000254866	0.220387	0.418076	4.59113e-09
ENSG00000261542.1	RP11-16E18.3	0.0386514	0.04453	0.125844		ENSG00000104524	0.221158	0.248447	0.000703092
ENSG00000273389.1	RP13-514E23.2	0.03903	0.0146636	0.180106		ENSG00000248508	0.221263	0.488565	1.61756e-12
ENSG00000251050.1	RP11-168A11.4	0.03903	0.0223609	0.302978		ENSG00000262075	0.221405	0.227538	0.00259375
ENSG00000280211.1	RP11-2C24.3	0.0390518	0.186323	2.18407e-05		ENSG00000143494	0.221441	0.210204	0.00458253
ENSG00000144837.8	PLA1A	0.0390556	0.126813	0.0251958		ENSG00000261305	0.22153	0.42885	1.09984e-09
ENSG00000105501.12	SIGLEC5	0.039125	0.185177	0.081538		ENSG00000284526	0.221571	0.230727	0.0023725
ENSG00000237232.7	ZNF295-AS1	0.0392128	0.0239601	0.892044		ENSG00000090621	0.22165	0.381537	1.28346e-07
ENSG00000272155.1	RP11-707M3.3	0.039244	0.162869	0.0277326		ENSG00000073350	0.222039	0.246906	0.00103831
ENSG00000107897.18	ACBD5	0.0394665	0.236551	0.00168062		ENSG00000124508	0.222095	0.361649	6.48783e-07
ENSG00000162997.15	PRORSD1P	0.0395767	0.108534	0.00135554		ENSG00000186862	0.222123	0.193767	0.0107522
ENSG00000270903.1	HNRNPA3P9	0.0397713	0.0318201	0.257706		ENSG00000134077	0.222846	0.242469	0.00136861
ENSG00000089012.14	SIRPG	0.0398022	0.181913	0.00149739		ENSG00000237433	0.223114	0.270925	0.00031321
ENSG00000168209.4	DDIT4	0.0398467	0.0335627	0.381803		ENSG00000231007	0.223287	0.386526	1.09397e-07
ENSG00000176444.18	CLK2	0.039862	0.145682	0.00811006		ENSG00000264727	0.223308	0.150236	0.0498331
ENSG00000259162.1	RP11-203M5.6	0.0399654	0.0860685	0.0959219		ENSG00000283141	0.224155	0.459274	6.14692e-11
ENSG00000139372.14	TDG	0.0399686	0.0447048	0.737227		ENSG00000188529	0.224194	0.188306	0.0110306
ENSG00000103415.11	HMOX2	0.0400005	0.288992	8.96983e-08		ENSG00000128185	0.224551	0.291055	8.06334e-05
ENSG00000260461.1	RP11-541N10.3	0.0400515	0.0419955	0.778876		ENSG00000224557	0.224792	0.410605	2.71831e-09
ENSG00000257696.1	RP11-175P13.2	0.0401273	0.204775	0.000769603		ENSG00000130309	0.224997	0.288508	7.39324e-05
ENSG00000204428.12	LY6G5C	0.040164	0.32042	9.42439e-07		ENSG00000105141	0.225076	0.155316	0.0390293
ENSG00000261754.2	CTC-523E23.1	0.0402259	0.128837	0.0883245		ENSG00000230454	0.2251	0.289372	9.46581e-05
ENSG00000227766.1	HCG4P5	0.0402805	0.165674	0.000706569		ENSG00000148291	0.225143	0.222159	0.00215905
ENSG00000270547.5	LINC01235	0.0402908	0.0972623	0.0448698		ENSG00000237491	0.225219	0.409151	1.94301e-08
ENSG00000138768.14	USO1	0.0403307	0.0360342	0.91419		ENSG00000267260	0.225469	0.346491	2.60328e-06
ENSG00000112343.10	TRIM38	0.0408538	0.107091	0.0755772		ENSG00000078246	0.225536	0.171633	0.021648
ENSG00000114353.16	GNAI2	0.0408818	0.0518921	0.265991		ENSG00000171044	0.226045	0.252912	0.000756977
ENSG00000114790.12	ARHGEF26	0.0409633	0.193073	0.0197315		ENSG00000163145	0.226209	0.245762	0.00114083
ENSG00000248483.6	POU5F2	0.041056	0.0624746	0.0271966		ENSG00000066827	0.22622	0.441668	5.26358e-10
ENSG00000146701.11	MDH2	0.0410861	0.03434	0.223574		ENSG00000257815	0.22623	0.176884	0.0179452
ENSG00000120327.6	PCDHB14	0.0411485	0.125732	0.125911		ENSG00000060566	0.22627	0.315239	1.86187e-05
ENSG00000255568.3	BRWD1-AS2	0.0411761	0.0790763	0.181992		ENSG00000146574	0.226348	0.71688	5.79826e-32
ENSG00000133794.17	ARNTL	0.0412276	0.0578949	0.576953		ENSG00000183628	0.226966	0.261873	0.000396646
ENSG00000132141.13	CCT6B	0.0413609	0.0660608	0.0632285		ENSG00000236699	0.227005	0.298102	7.42475e-05
ENSG00000236514.1	RP11-162G10.5	0.0413623	0.057339	0.179523		ENSG00000168439	0.227216	0.17571	0.0192103
ENSG00000278916.1	CEP83-AS1	0.0414177	0.0451361	0.72588		ENSG00000186184	0.227532	0.326784	5.03595e-06
ENSG00000225484.6	NUTM2B-AS1	0.0414587	0.179723	2.56318e-08		ENSG00000133116	0.227616	0.186202	0.0145903
ENSG00000244226.1	ILF2P1	0.0416145	0.0642764	0.763987		ENSG00000175164	0.227734	0.453876	7.18802e-11
ENSG00000204334.7	ERICH2	0.0416639	0.144118	0.165383		ENSG00000254271	0.227849	0.26573	0.000357103
ENSG00000274512.5	TBC1D3L	0.0417084	0.417951	1.2041e-16		ENSG00000108797	0.228216	0.176908	0.0192316
ENSG00000232040.2	ZBED9	0.0417258	0.057102	0.123302		ENSG00000128881	0.228229	0.197435	0.00891503
ENSG00000279089.1	RP11-481C4.2	0.0417523	0.0567393	0.615744		ENSG00000130513	0.228371	0.23522	0.0016276
ENSG00000067365.14	METTL22	0.04176	0.0278169	0.109781		ENSG00000279058	0.228856	0.723744	2.26892e-34
ENSG00000113643.8	RARS	0.0418291	0.165211	2.84937e-05		ENSG00000136710	0.228949	0.260822	0.000474832
ENSG00000164627.17	KIF6	0.0418656	0.289622	3.01835e-15		ENSG00000228451	0.229191	0.494646	2.8948e-13
ENSG00000118690.12	ARMC2	0.0419174	0.153198	0.0026293		ENSG00000166529	0.230098	0.507594	1.96567e-14
ENSG00000120071.13	KANSL1	0.0420132	0.350383	3.19402e-16		ENSG00000125844	0.230114	0.320984	1.38375e-05
ENSG00000231889.7	TRAF3IP2-AS1	0.0420193	0.0512379	0.699087		ENSG00000267731	0.230137	0.383962	1.12001e-07
ENSG00000237668.1	RPS15AP38	0.0420255	0.125449	0.00678499		ENSG00000122642	0.230162	0.263136	0.0004136
ENSG00000182253.14	SYNM	0.042044	0.176817	0.0597748		ENSG00000159259	0.230414	0.185537	0.0150368
ENSG00000132185.16	FCRLA	0.0420515	0.0553653	0.943504		ENSG00000242110	0.231	0.234844	0.00186835
ENSG00000255561.6	FDXACB1	0.0420692	0.179942	0.00240214		ENSG00000174775	0.231095	0.340402	3.88991e-06
ENSG00000231160.9	KLF3-AS1	0.0420922	0.220657	3.39744e-12		ENSG00000165516	0.23128	0.280745	0.00015363
ENSG00000101441.4	CST4	0.0421246	0.221198	0.00751434		ENSG00000146729	0.231465	0.34165	1.75668e-06
ENSG00000111348.8	ARHGDIB	0.04218	0.0103472	0.548463		ENSG00000235295	0.231529	0.213589	0.00465767
ENSG00000058063.15	ATP11B	0.0422337	0.213351	6.55818e-09		ENSG00000168958	0.23175	0.154192	0.0439873
ENSG00000251661.3	RP11-326C3.11	0.0423138	0.267917	0.0370242		ENSG00000267127	0.231904	0.315362	1.33766e-05
ENSG00000222033.1	LINC01124	0.0424508	0.0299708	0.334959		ENSG00000160396	0.232084	0.292738	8.18389e-05
ENSG00000160877.5	NACC1	0.042489	0.0863092	0.233849		ENSG00000233892	0.232405	0.150537	0.0468312
ENSG00000118961.14	LDAH	0.0424922	0.0542939	0.26863		ENSG00000141971	0.232458	0.346486	1.85134e-06
ENSG00000240403.5	KIR3DL2	0.0425096	0.0508593	0.964735		ENSG00000151655	0.232561	0.490901	3.89031e-12
ENSG00000143545.8	RAB13	0.0427512	0.0571308	0.0677543		ENSG00000198677	0.232638	0.398813	4.09905e-08
ENSG00000260103.2	RP11-10O17.1	0.0427595	0.171663	0.000295141		ENSG00000141298	0.232917	0.166507	0.0263694
ENSG00000258429.1	PDF	0.042844	0.230932	1.21144e-08		ENSG00000239268	0.232936	0.284754	5.79029e-05
ENSG00000164754.14	RAD21	0.0428789	0.156761	0.266586		ENSG00000256223	0.233015	0.225489	0.0025099
ENSG00000157150.4	TIMP4	0.0429	0.0215146	0.628524		ENSG00000067141	0.233182	0.195524	0.0093457
ENSG00000272463.1	RP11-532F6.3	0.0429	0.0110909	0.0846703		ENSG00000112739	0.233273	0.210946	0.00460433
ENSG00000251022.6	THAP9-AS1	0.0429097	0.0614856	0.016907		ENSG00000100350	0.233274	0.234005	0.00184694
ENSG00000100994.11	PYGB	0.0429325	0.186623	0.000932438		ENSG00000276691	0.233499	0.50248	3.66284e-13
ENSG00000261485.1	PAN3-AS1	0.042962	0.241423	0.000463893		ENSG00000151353	0.233587	0.196575	0.00912708
ENSG00000232000.2	CLCN3P1	0.04308	0.0244033	0.32111		ENSG00000271320	0.233591	0.199108	0.00790891
ENSG00000127241.16	MASP1	0.0431297	0.248031	1.96161e-05		ENSG00000277283	0.233909	0.243399	0.000956412
ENSG00000172175.12	MALT1	0.0432176	0.117981	0.00108773		ENSG00000137269	0.233962	0.18934	0.0103614
ENSG00000145506.13	NKD2	0.0432225	0.0530201	0.0155171		ENSG00000171621	0.234172	0.281784	0.00016137
ENSG00000177483.11	RBM44	0.0432501	0.0726824	0.00239658		ENSG00000149547	0.234245	0.24442	0.000836986
ENSG00000243650.3	RN7SL834P	0.0433443	0.140996	0.147685		ENSG00000103404	0.234388	0.248142	0.000817948
ENSG00000100991.11	TRPC4AP	0.0433693	0.186276	2.07216e-05		ENSG00000118596	0.234428	0.223778	0.00279639
ENSG00000271602.1	KRT8P49	0.0433788	0.168873	0.0280806		ENSG00000152601	0.234522	0.15544	0.0348931
ENSG00000139910.19	NOVA1	0.0434086	0.036985	0.847383		ENSG00000236975	0.234527	0.557582	3.77507e-16
ENSG00000275552.1	CH17-302M23.1	0.0435243	0.102832	0.47451		ENSG00000104472	0.234932	0.32361	9.79337e-06
ENSG00000254440.3	PBOV1	0.0436006	0.0591471	0.269261		ENSG00000184908	0.235383	0.206612	0.00519986
ENSG00000138592.13	USP8	0.0436272	0.12133	0.000610257		ENSG00000164111	0.235584	0.37028	4.23248e-07
ENSG00000159658.10	EFCAB14	0.0436589	0.214442	0.00087849		ENSG00000272361	0.235599	0.400262	2.17041e-08
ENSG00000093000.18	NUP50	0.0436959	0.129203	0.0124728		ENSG00000249839	0.235939	0.373859	9.72323e-08
ENSG00000108219.14	TSPAN14	0.0437745	0.253124	1.45321e-05		ENSG00000142347	0.236094	0.212175	0.00528243
ENSG00000258744.1	RP11-80A15.1	0.04389	0.011583	0.0693017		ENSG00000143515	0.236114	0.212944	0.00443871
ENSG00000256525.6	POLG2	0.0439243	0.346077	0.0023662		ENSG00000107854	0.236126	0.379817	1.92765e-07
ENSG00000236829.9	Z97634.3	0.0440116	0.218662	0.000202535		ENSG00000261188	0.236357	0.333998	5.77915e-06
ENSG00000197056.9	ZMYM1	0.0441625	0.0862886	0.105791		ENSG00000139890	0.236434	0.246083	0.000708826
ENSG00000106038.12	EVX1	0.0442146	0.173115	2.36389e-05		ENSG00000204977	0.236749	0.154835	0.0441822
ENSG00000101363.12	MANBAL	0.0442668	0.216089	0.000230493		ENSG00000185000	0.237204	0.167381	0.0268028
ENSG00000129933.20	MAU2	0.044273	0.133327	0.014608		ENSG00000026103	0.23721	0.186731	0.0118984
ENSG00000183323.12	CCDC125	0.0444622	0.278757	1.07267e-15		ENSG00000225521	0.237212	0.179544	0.0188486
ENSG00000164169.12	PRMT9	0.0444827	0.0573555	0.169608		ENSG00000182873	0.237302	0.305077	3.2416e-05
ENSG00000223804.5	CH17-472G23.2	0.0445522	0.333531	3.25931e-12		ENSG00000105443	0.238477	0.425725	2.70207e-09
ENSG00000184293.7	CLECL1	0.0447276	0.0847112	0.0600319		ENSG00000270872	0.238646	0.301853	4.542e-05
ENSG00000233799.1	AC139887.4	0.0447647	0.124842	0.0322545		ENSG00000161243	0.238759	0.389959	8.37563e-08
ENSG00000112280.15	COL9A1	0.0447878	0.065702	0.396147		ENSG00000276710	0.238841	0.466852	5.39843e-11
ENSG00000166479.9	TMX3	0.0448717	0.0706045	0.166625		ENSG00000106804	0.23915	0.25677	0.00055342
ENSG00000128989.10	ARPP19	0.0449719	0.0443776	0.520862		ENSG00000236209	0.239409	0.771437	2.37203e-41
ENSG00000104774.12	MAN2B1	0.0449866	0.170896	0.0122972		ENSG00000102710	0.239449	0.253668	0.000785237
ENSG00000223959.8	AFG3L1P	0.0450197	0.128116	0.00308616		ENSG00000260907	0.239923	0.268013	0.000325705
ENSG00000188549.12	C15orf52	0.0450591	0.174039	0.287212		ENSG00000141161	0.240208	0.17833	0.0180744
ENSG00000178084.1	HTR3C	0.045082	0.0310881	0.277527		ENSG00000231064	0.24036	0.206619	0.00605078
ENSG00000165119.20	HNRNPK	0.0450958	0.0483734	0.656441		ENSG00000261455	0.240411	0.294757	5.73815e-05
ENSG00000271868.1	RP11-1293J14.1	0.0451021	0.101617	0.000192199		ENSG00000268366	0.240508	0.204515	0.00601417
ENSG00000135424.15	ITGA7	0.0452851	0.0447548	0.0107027		ENSG00000204370	0.240639	0.185899	0.0140634
ENSG00000161243.8	FBXO27	0.0453	0.0186842	0.834158		ENSG00000014164	0.240647	0.581812	2.03078e-18
ENSG00000159596.6	TMEM69	0.0453317	0.3434	1.90479e-07		ENSG00000168961	0.241448	0.247475	0.00100298
ENSG00000169618.6	PROKR1	0.0454015	0.0258858	0.679793		ENSG00000273399	0.241581	0.255101	0.000643919
ENSG00000224743.6	TEX26-AS1	0.0454094	0.0398695	0.577879		ENSG00000237927	0.241606	0.385008	7.66884e-08
ENSG00000260398.1	RP11-594N15.3	0.0454497	0.154423	0.0126298		ENSG00000182173	0.241832	0.255609	0.000333107
ENSG00000054277.13	OPN3	0.0454584	0.0358175	0.205733		ENSG00000120049	0.242315	0.288595	8.35995e-05
ENSG00000160963.13	COL26A1	0.0454984	0.318505	2.07993e-17		ENSG00000134375	0.242573	0.148341	0.0456041
ENSG00000169302.14	STK32A	0.0455394	0.0848681	0.0726526		ENSG00000108021	0.242607	0.221609	0.00303181
ENSG00000237461.1	RP11-554F20.1	0.0455718	0.0645861	0.0250308		ENSG00000077348	0.242986	0.262463	0.000512344
ENSG00000198746.12	GPATCH3	0.0457134	0.0357174	0.864412		ENSG00000143452	0.243122	0.249978	0.000714762
ENSG00000120686.11	UFM1	0.0457617	0.0452432	0.702982		ENSG00000243746	0.243133	0.192411	0.0113879
ENSG00000148908.14	RGS10	0.0457638	0.0743534	0.0112108		ENSG00000275854	0.243139	0.273655	0.000136288
ENSG00000273891.1	RP11-500G22.5	0.0458526	0.106294	0.00207527		ENSG00000186350	0.243319	0.213641	0.0047403
ENSG00000231369.1	RP1-40G4P.1	0.04594	0.0124282	0.371581		ENSG00000186204	0.243585	0.238231	0.00141486
ENSG00000112576.12	CCND3	0.0459546	0.0801692	0.938785		ENSG00000134262	0.243632	0.249096	0.000745108
ENSG00000131508.15	UBE2D2	0.0459654	0.0153104	0.176812		ENSG00000225083	0.243895	0.211339	0.00552036
ENSG00000145476.15	CYP4V2	0.046012	0.159956	0.00146335		ENSG00000196071	0.244042	0.307526	2.2993e-05
ENSG00000235579.1	AC007283.4	0.0460178	0.0667763	0.347117		ENSG00000087008	0.244566	0.21985	0.00374036
ENSG00000198939.7	ZFP2	0.0461279	0.149001	0.000544621		ENSG00000164008	0.244855	0.401536	2.80915e-08
ENSG00000198670.11	LPA	0.0461374	0.0504877	0.268047		ENSG00000204439	0.244902	0.26622	0.000343714
ENSG00000274376.4	ADAMTS7P1	0.0461457	0.0832663	0.864161		ENSG00000282980	0.244986	0.216273	0.00363306
ENSG00000082068.8	WDR70	0.0461935	0.0253039	0.351795		ENSG00000276846	0.24508	0.489245	3.66798e-12
ENSG00000206532.2	RP11-553A10.1	0.0462181	0.135711	0.133237		ENSG00000146112	0.245142	0.220315	0.00326895
ENSG00000131165.14	CHMP1A	0.0464201	0.0809515	0.0939847		ENSG00000037757	0.245169	0.630838	2.88772e-22
ENSG00000085415.15	SEH1L	0.046439	0.20022	0.000275049		ENSG00000100029	0.245188	0.218307	0.00394232
ENSG00000158286.12	RNF207	0.0464794	0.250063	3.85388e-13		ENSG00000039987	0.245309	0.266786	0.000338965
ENSG00000104343.19	UBE2W	0.0464896	0.144252	0.0121506		ENSG00000225724	0.245319	0.251584	0.000692858
ENSG00000138031.14	ADCY3	0.0465105	0.0616999	0.20823		ENSG00000225889	0.245487	0.414852	6.99782e-09
ENSG00000109576.13	AADAT	0.0465341	0.176616	0.000682702		ENSG00000141759	0.24567	0.380555	9.94413e-08
ENSG00000228431.1	ARL5AP3	0.0465589	0.0191972	0.553057		ENSG00000132388	0.245692	0.157419	0.0360366
ENSG00000231106.2	LINC01436	0.0465851	0.36574	1.19602e-15		ENSG00000154316	0.245757	0.251507	0.000828349
ENSG00000160401.14	CFAP157	0.046632	0.118644	0.00189942		ENSG00000172673	0.245846	0.165832	0.0267831
ENSG00000137842.6	TMEM62	0.046689	0.0160358	0.598488		ENSG00000235482	0.245952	0.312349	2.0811e-05
ENSG00000236882.7	LINC01554	0.0467769	0.138247	0.0749525		ENSG00000228014	0.246362	0.29883	6.33802e-05
ENSG00000066322.14	ELOVL1	0.0467888	0.0505089	0.550783		ENSG00000181789	0.246591	0.164783	0.025475
ENSG00000213246.6	SUPT4H1	0.0470622	0.110211	0.141968		ENSG00000196981	0.247002	0.283771	0.000131071
ENSG00000255587.7	RAB44	0.0470714	0.0790773	0.167241		ENSG00000239556	0.247595	0.392047	4.28489e-08
ENSG00000237991.3	RPL35P1	0.04709	0.0122208	0.373857		ENSG00000127947	0.247764	0.373371	1.7056e-07
ENSG00000233006.6	AC034220.3	0.0472487	0.270913	4.26428e-16		ENSG00000260886	0.247885	0.348522	1.16725e-06
ENSG00000243838.1	PSMC1P7	0.0472809	0.0925034	0.0526626		ENSG00000166928	0.248222	0.380739	1.2079e-07
ENSG00000168778.11	TCTN2	0.0473449	0.4207	8.4182e-20		ENSG00000240771	0.248236	0.34946	1.83552e-06
ENSG00000146376.10	ARHGAP18	0.04751	0.095044	0.0388906		ENSG00000124523	0.248361	0.290239	0.000100437
ENSG00000269982.1	RP11-1020A11.2	0.0475608	0.282409	7.51134e-05		ENSG00000279845	0.248381	0.471522	1.84925e-11
ENSG00000229367.1	HMGN2P19	0.0475756	0.302884	1.09825e-10		ENSG00000107290	0.248886	0.349902	2.17787e-06
ENSG00000127580.15	WDR24	0.0475763	0.0518607	0.0142178		ENSG00000102595	0.249071	0.459198	3.55542e-11
ENSG00000185880.12	TRIM69	0.0476357	0.26473	8.29253e-11		ENSG00000224097	0.249205	0.245089	0.00122788
ENSG00000114209.14	PDCD10	0.0476599	0.0214515	0.304745		ENSG00000272463	0.249388	0.589146	9.09943e-19
ENSG00000234311.1	RP11-432J24.3	0.0476812	0.0666411	0.0853611		ENSG00000240764	0.249504	0.191387	0.0114367
ENSG00000274979.1	RP11-1143G9.5	0.0476922	0.18754	1.72088e-05		ENSG00000279742	0.249711	0.412878	7.21459e-09
ENSG00000125450.10	NUP85	0.0477171	0.579132	8.61707e-30		ENSG00000124713	0.249722	0.211185	0.00528083
ENSG00000117280.12	RAB29	0.047828	0.26201	8.60007e-13		ENSG00000273024	0.250031	0.361274	8.08207e-07
ENSG00000219891.2	ZSCAN12P1	0.0478394	0.21112	4.50111e-06		ENSG00000223648	0.250038	0.316018	1.91989e-05
ENSG00000126233.1	SLURP1	0.0478831	0.182166	2.26354e-10		ENSG00000138381	0.250203	0.475774	1.22979e-11
ENSG00000110013.12	SIAE	0.0479102	0.0903471	0.0934532		ENSG00000115504	0.250426	0.155031	0.0431278
ENSG00000238058.1	RP11-432J22.2	0.0479484	0.220635	1.50571e-11		ENSG00000172500	0.250611	0.342579	2.3755e-06
ENSG00000146281.5	PM20D2	0.0479592	0.12088	0.0128214		ENSG00000151360	0.250952	0.282539	0.000120438
ENSG00000136531.15	SCN2A	0.047963	0.0324875	0.786333		ENSG00000157152	0.251035	0.547119	6.29579e-16
ENSG00000101464.10	PIGU	0.0479715	0.100053	0.578422		ENSG00000256552	0.251089	0.302346	3.93163e-05
ENSG00000238228.1	OR7E7P	0.0480552	0.107431	5.29019e-06		ENSG00000104805	0.251139	0.230571	0.00227072
ENSG00000102683.7	SGCG	0.0480905	0.0203239	0.173808		ENSG00000181126	0.251387	0.410435	8.30969e-09
ENSG00000249252.5	RP11-665G4.1	0.0481214	0.0424135	0.171656		ENSG00000185065	0.251534	0.318856	1.15966e-05
ENSG00000205763.13	RP9P	0.0481488	0.295653	2.83801e-15		ENSG00000185745	0.251656	0.185714	0.0129915
ENSG00000120725.12	SIL1	0.0481855	0.0328531	0.97489		ENSG00000181396	0.251798	0.474498	1.00508e-11
ENSG00000165832.5	TRUB1	0.0482108	0.0481349	0.0277396		ENSG00000182010	0.251942	0.198784	0.00876354
ENSG00000139278.9	GLIPR1	0.0483263	0.172013	0.00421325		ENSG00000244380	0.252055	0.206685	0.0062209
ENSG00000117461.14	PIK3R3	0.0487073	0.0266166	0.40764		ENSG00000229124	0.252438	0.384375	7.37162e-08
ENSG00000236577.1	SNRPGP14	0.0487893	0.0605763	0.653052		ENSG00000152253	0.252494	0.622693	3.94797e-21
ENSG00000270777.1	RP11-103J8.2	0.0488114	0.156559	0.0309621		ENSG00000245526	0.25256	0.192605	0.0116138
ENSG00000250878.3	METTL21EP	0.0488425	0.123774	4.3677e-05		ENSG00000262482	0.252797	0.218172	0.00266167
ENSG00000172426.15	RSPH9	0.0490543	0.0559405	0.0605872		ENSG00000105699	0.252865	0.179543	0.017221
ENSG00000107968.9	MAP3K8	0.0490858	0.111011	0.0185914		ENSG00000243234	0.253365	0.223395	0.00311004
ENSG00000117090.14	SLAMF1	0.04909	0.0211023	0.172686		ENSG00000100258	0.253393	0.26468	0.000435339
ENSG00000059728.10	MXD1	0.04909	0.0133874	0.877208		ENSG00000261002	0.253432	0.247304	0.00107049
ENSG00000179044.15	EXOC3L1	0.04909	0.0100791	0.419475		ENSG00000121989	0.253436	0.269673	0.000362756
ENSG00000065989.15	PDE4A	0.04909	0.0245275	0.830132		ENSG00000244161	0.25363	0.2395	0.00114174
ENSG00000115325.13	DOK1	0.04909	0.0154568	0.622353		ENSG00000177432	0.253697	0.286143	5.65643e-05
ENSG00000162551.13	ALPL	0.04909	0.0163591	0.255742		ENSG00000100302	0.253826	0.20459	0.00689035
ENSG00000154655.15	L3MBTL4	0.04909	0.0153899	0.14771		ENSG00000198754	0.254155	0.190305	0.00995628
ENSG00000141384.12	TAF4B	0.0491378	0.0682377	0.0628598		ENSG00000167325	0.254216	0.219868	0.00356596
ENSG00000284600.1	RP11-755H23.1	0.0491807	0.0867972	0.00322531		ENSG00000170502	0.25446	0.224559	0.00254226
ENSG00000221995.5	TIAF1	0.0493106	0.0647565	0.163596		ENSG00000134668	0.254635	0.393986	2.33232e-08
ENSG00000234936.1	AC010883.5	0.04932	0.0514089	0.0561965		ENSG00000279267	0.254801	0.494903	2.16372e-12
ENSG00000117533.14	VAMP4	0.0494123	0.173042	0.0234662		ENSG00000126822	0.254859	0.29775	6.27785e-05
ENSG00000146700.8	SSC4D	0.049442	0.023345	0.803675		ENSG00000253771	0.255152	0.192775	0.010259
ENSG00000185728.16	YTHDF3	0.0496579	0.129353	0.00247455		ENSG00000232216	0.255248	0.181349	0.0165515
ENSG00000241560.5	ZBTB20-AS1	0.0496762	0.107091	0.240454		ENSG00000158286	0.255399	0.333326	6.05902e-06
ENSG00000124171.8	PARD6B	0.04973	0.104754	2.18142e-06		ENSG00000235438	0.255436	0.247485	0.000835893
ENSG00000253320.5	AZIN1-AS1	0.0497366	0.179542	1.45334e-07		ENSG00000155545	0.255652	0.22433	0.00249364
ENSG00000124491.15	F13A1	0.04984	0.0159337	0.141892		ENSG00000110429	0.255709	0.191582	0.0117466
ENSG00000228878.7	SEPT7-AS1	0.04984	0.0157724	0.258055		ENSG00000272226	0.25571	0.161042	0.0317885
ENSG00000260302.1	RP11-973H7.1	0.0498818	0.141222	0.00244589		ENSG00000160223	0.255804	0.728396	6.77225e-33
ENSG00000257017.8	HP	0.0500069	0.0373525	0.206388		ENSG00000115816	0.255807	0.356025	6.92504e-07
ENSG00000253981.5	ALG1L13P	0.0501215	0.0269413	0.207747		ENSG00000187105	0.255957	0.327204	7.2147e-06
ENSG00000175787.16	ZNF169	0.05014	0.0184936	0.913903		ENSG00000261126	0.256057	0.699155	4.289e-29
ENSG00000011454.16	RABGAP1	0.050255	0.0248731	0.425997		ENSG00000257218	0.2561	0.524805	3.29792e-14
ENSG00000254866.2	DEFB109P3	0.0502969	0.207356	6.30773e-06		ENSG00000245532	0.256111	0.29056	8.2841e-05
ENSG00000259378.1	DCAF13P3	0.0503106	0.0510528	0.0729968		ENSG00000039068	0.25667	0.192181	0.00909197
ENSG00000106927.11	AMBP	0.0504019	0.0192792	0.953509		ENSG00000103472	0.256828	0.338177	3.9151e-06
ENSG00000072736.18	NFATC3	0.0504376	0.0868244	0.0203904		ENSG00000024526	0.256879	0.390149	5.93009e-08
ENSG00000108309.13	RUNDC3A	0.0505112	0.0340983	0.733213		ENSG00000095066	0.257002	0.156187	0.0423071
ENSG00000188613.6	NANOS1	0.0506043	0.0360003	0.858164		ENSG00000271161	0.257027	0.27778	0.000141914
ENSG00000174371.16	EXO1	0.0506119	0.0365479	0.692501		ENSG00000142208	0.257214	0.219568	0.00345753
ENSG00000152229.18	PSTPIP2	0.0506745	0.0701211	0.00982485		ENSG00000179057	0.257245	0.30422	3.64257e-05
ENSG00000158481.12	CD1C	0.0508734	0.0309494	0.80793		ENSG00000182141	0.257513	0.179544	0.0171706
ENSG00000146425.10	DYNLT1	0.0508736	0.0493413	0.990425		ENSG00000174177	0.257514	0.247028	0.000775405
ENSG00000268204.1	CTD-3214H19.6	0.0509409	0.265904	1.91047e-09		ENSG00000278962	0.257688	0.193077	0.00992138
ENSG00000164188.8	RANBP3L	0.0510053	0.0370384	0.884173		ENSG00000095261	0.257844	0.281377	0.000165395
ENSG00000165238.16	WNK2	0.0510399	0.102524	0.142377		ENSG00000256937	0.258084	0.186152	0.0135596
ENSG00000153233.12	PTPRR	0.0510549	0.0324706	0.680278		ENSG00000096696	0.258736	0.16495	0.0256209
ENSG00000128383.12	APOBEC3A	0.0510941	0.0984654	0.159367		ENSG00000229367	0.258745	0.390413	8.81152e-08
ENSG00000144815.15	NXPE3	0.0511071	0.268191	0.000147322		ENSG00000154222	0.258778	0.354703	1.18477e-06
ENSG00000132906.17	CASP9	0.0511771	0.422774	1.11804e-21		ENSG00000185420	0.258852	0.267411	0.00039521
ENSG00000243701.5	DUBR	0.0511934	0.19654	0.0836479		ENSG00000245685	0.259201	0.46522	7.28381e-12
ENSG00000047849.21	MAP4	0.0513622	0.0183047	0.639492		ENSG00000114670	0.259443	0.260891	0.000430676
ENSG00000168818.9	STX18	0.0515503	0.0535556	0.0896936		ENSG00000174348	0.259458	0.254628	0.000637799
ENSG00000122674.11	CCZ1	0.0515584	0.253916	2.27881e-09		ENSG00000119718	0.259664	0.401484	1.28097e-08
ENSG00000174353.17	STAG3L3	0.0515938	0.02024	0.82627		ENSG00000138433	0.259686	0.298313	4.26755e-05
ENSG00000261455.1	LINC01003	0.051687	0.260052	3.76132e-09		ENSG00000159247	0.259781	0.711229	1.78109e-34
ENSG00000144035.3	NAT8	0.0517682	0.175541	2.99334e-09		ENSG00000253944	0.25986	0.203336	0.00630619
ENSG00000162078.11	ZG16B	0.0517686	0.269347	1.21238e-10		ENSG00000181027	0.260416	0.612164	8.87819e-21
ENSG00000150681.9	RGS18	0.0517801	0.0425077	0.825461		ENSG00000242028	0.260651	0.181317	0.0122548
ENSG00000250846.6	EPHA5-AS1	0.051889	0.182241	0.0126272		ENSG00000104221	0.260817	0.213766	0.00399618
ENSG00000133657.14	ATP13A3	0.0519083	0.207294	0.000348673		ENSG00000274929	0.260825	0.238255	0.00160725
ENSG00000278341.1	RP5-1142A6.10	0.0519179	0.265624	2.74584e-06		ENSG00000244625	0.26134	0.355617	1.20581e-06
ENSG00000146729.9	GBAS	0.0519429	0.0913946	0.032676		ENSG00000265055	0.261603	0.434825	1.77092e-09
ENSG00000266094.7	RASSF5	0.05201	0.102881	0.0497328		ENSG00000283297	0.261855	0.260191	0.000516756
ENSG00000140367.11	UBE2Q2	0.0520521	0.237402	8.62601e-08		ENSG00000235618	0.261975	0.165511	0.0289252
ENSG00000144040.12	SFXN5	0.0520547	0.0969543	0.023055		ENSG00000164855	0.261987	0.317555	2.02092e-05
ENSG00000277855.1	RP11-154H23.4	0.0520656	0.144026	0.0204914		ENSG00000211799	0.262099	0.219215	0.00349809
ENSG00000116649.9	SRM	0.0522077	0.0392773	0.741041		ENSG00000171150	0.262191	0.167713	0.0278182
ENSG00000179240.9	RP11-111M22.2	0.0524313	0.129219	0.0110798		ENSG00000212978	0.262207	0.168103	0.0168995
ENSG00000278784.1	RP11-468E2.11	0.0524396	0.235991	0.0471392		ENSG00000154429	0.2627	0.219571	0.00381741
ENSG00000163482.11	STK36	0.0524455	0.108585	0.0820325		ENSG00000073050	0.262833	0.201492	0.00649948
ENSG00000172482.4	AGXT	0.0524654	0.245435	6.10943e-05		ENSG00000160352	0.263013	0.263718	0.000268464
ENSG00000233622.1	CYP2T1P	0.0525377	0.385817	3.74751e-09		ENSG00000266644	0.263172	0.495673	4.44066e-13
ENSG00000198646.13	NCOA6	0.0525909	0.108854	0.0508344		ENSG00000255200	0.26373	0.29407	9.09837e-05
ENSG00000148343.18	MIGA2	0.0526212	0.0885646	0.276188		ENSG00000268307	0.263867	0.263733	0.000441987
ENSG00000231445.1	TIMM8AP1	0.05278	0.0112829	0.291538		ENSG00000239732	0.264065	0.163536	0.0324313
ENSG00000010322.15	NISCH	0.0528164	0.15522	0.000704262		ENSG00000179954	0.264224	0.473944	2.50136e-11
ENSG00000214826.5	DDX12P	0.0528304	0.233171	7.77143e-10		ENSG00000108823	0.264377	0.469901	1.35196e-11
ENSG00000249258.2	RP11-468H14.2	0.0528832	0.109006	0.0555834		ENSG00000253196	0.264438	0.297804	4.51937e-05
ENSG00000214894.6	LINC00243	0.0529101	0.0870131	0.376526		ENSG00000128708	0.264917	0.207015	0.0064612
ENSG00000078900.14	TP73	0.0530207	0.144589	0.0215548		ENSG00000183666	0.264965	0.241428	0.00118762
ENSG00000171045.14	TSNARE1	0.053078	0.253856	1.54302e-07		ENSG00000106100	0.265131	0.283783	0.000118795
ENSG00000153406.13	NMRAL1	0.0531016	0.216478	3.59858e-07		ENSG00000259673	0.265251	0.191632	0.0116019
ENSG00000173145.11	NOC3L	0.0531446	0.34021	1.29614e-12		ENSG00000187049	0.265253	0.295105	7.39751e-05
ENSG00000227113.2	RP11-460N20.4	0.0533104	0.300868	7.35637e-14		ENSG00000254428	0.265351	0.157374	0.0366434
ENSG00000064651.13	SLC12A2	0.0533434	0.0141186	0.420546		ENSG00000236529	0.265632	0.162581	0.0337718
ENSG00000014824.13	SLC30A9	0.0534175	0.173327	2.32523e-09		ENSG00000266907	0.266121	0.213746	0.00513035
ENSG00000130731.15	METTL26	0.0535053	0.208993	6.06499e-09		ENSG00000185049	0.266339	0.214065	0.00429147
ENSG00000187626.8	ZKSCAN4	0.0535484	0.104416	0.000156493		ENSG00000272034	0.266812	0.203267	0.00709327
ENSG00000251586.1	TET2-AS1	0.0537037	0.0663335	0.0835681		ENSG00000228049	0.266915	0.574877	6.18428e-18
ENSG00000155629.14	PIK3AP1	0.0538004	0.24106	0.00427397		ENSG00000081760	0.267602	0.364009	3.77497e-07
ENSG00000273381.1	RP11-305L7.7	0.0538395	0.171708	0.668367		ENSG00000196091	0.267653	0.242015	0.00113638
ENSG00000168852.12	TPTE2P5	0.0539086	0.124553	0.0644612		ENSG00000152223	0.268082	0.36724	4.73979e-07
ENSG00000141540.10	TTYH2	0.0539887	0.182997	0.0793359		ENSG00000263155	0.268361	0.196437	0.00812381
ENSG00000254285.3	KRT8P3	0.0540068	0.0676141	0.163803		ENSG00000139547	0.268561	0.194464	0.0105008
ENSG00000087589.16	CASS4	0.0541214	0.0121639	0.0970045		ENSG00000137693	0.268705	0.25672	0.000568078
ENSG00000115993.12	TRAK2	0.0541223	0.0809843	0.00971279		ENSG00000177463	0.268893	0.231919	0.00171978
ENSG00000196418.12	ZNF124	0.0541306	0.269956	1.51631e-11		ENSG00000109775	0.269134	0.458862	6.98887e-11
ENSG00000143156.13	NME7	0.054141	0.243637	6.64847e-06		ENSG00000254153	0.26945	0.337678	3.1055e-06
ENSG00000274767.1	AC131056.3	0.0542105	0.258394	0.000376069		ENSG00000272674	0.269487	0.486343	1.506e-12
ENSG00000152642.10	GPD1L	0.05423	0.0162838	0.496201		ENSG00000185168	0.269734	0.159503	0.036241
ENSG00000181291.6	TMEM132E	0.05423	0.0150978	0.4805		ENSG00000278983	0.269774	0.524926	6.4331e-15
ENSG00000064547.13	LPAR2	0.05423	0.0209583	0.298789		ENSG00000105376	0.269852	0.191555	0.0100604
ENSG00000099256.18	PRTFDC1	0.05423	0.0141492	0.339963		ENSG00000239783	0.269886	0.263795	0.000416458
ENSG00000283235.1	RP11-844P9.6	0.05423	0.0188641	0.994845		ENSG00000143514	0.269906	0.253035	0.000741494
ENSG00000005810.17	MYCBP2	0.05423	0.0114773	0.634601		ENSG00000184207	0.27001	0.15795	0.0340055
ENSG00000227053.1	RP11-395B7.4	0.05423	0.0452384	0.0267438		ENSG00000144821	0.270292	0.162572	0.0321488
ENSG00000066230.10	SLC9A3	0.0542339	0.238536	5.529e-08		ENSG00000236088	0.270551	0.284904	9.44765e-05
ENSG00000163644.14	PPM1K	0.0542954	0.119468	0.0244979		ENSG00000239282	0.270641	0.145141	0.0135892
ENSG00000226329.2	AC005682.6	0.0543833	0.232422	0.000718675		ENSG00000268573	0.270761	0.17994	0.0175989
ENSG00000111331.12	OAS3	0.05443	0.0234355	0.660791		ENSG00000144369	0.270985	0.302932	4.04588e-05
ENSG00000125337.16	KIF25	0.0545577	0.166253	0.610476		ENSG00000227066	0.271279	0.322237	9.08573e-06
ENSG00000067369.13	TP53BP1	0.0547368	0.0792778	0.0866491		ENSG00000132823	0.271755	0.294447	7.3798e-05
ENSG00000165424.6	ZCCHC24	0.0547717	0.0641206	0.158857		ENSG00000183032	0.271919	0.236748	0.00154241
ENSG00000267056.2	AC005336.4	0.0547841	0.410127	8.7666e-19		ENSG00000118307	0.272084	0.262912	0.000196022
ENSG00000173988.12	LRRC63	0.0548305	0.14354	0.0327084		ENSG00000111269	0.272135	0.243065	0.00100309
ENSG00000243069.7	ARHGEF26-AS1	0.0548655	0.0315921	0.178652		ENSG00000116560	0.272317	0.17184	0.0210491
ENSG00000115839.17	RAB3GAP1	0.0549288	0.0538611	0.131035		ENSG00000135124	0.272615	0.362662	5.9352e-07
ENSG00000273151.1	RP11-449P15.2	0.055065	0.118489	8.54181e-06		ENSG00000174136	0.272781	0.22493	0.0022901
ENSG00000143774.16	GUK1	0.0550976	0.0613734	0.0188767		ENSG00000136235	0.272834	0.370296	3.08474e-07
ENSG00000113946.3	CLDN16	0.0551358	0.124678	0.00151414		ENSG00000197302	0.273171	0.282569	0.00012618
ENSG00000244952.2	RP11-1000B6.5	0.055226	0.0879789	0.107869		ENSG00000074219	0.273176	0.270328	0.000304225
ENSG00000186628.12	FSD2	0.0553215	0.178029	0.102381		ENSG00000204248	0.273205	0.17381	0.0216518
ENSG00000276968.1	RP11-90M2.5	0.0553263	0.392862	5.82275e-17		ENSG00000157782	0.273648	0.157707	0.0358983
ENSG00000269091.5	CTD-2126E3.3	0.0554243	0.0347705	0.263007		ENSG00000180767	0.273656	0.47966	7.63843e-12
ENSG00000198862.13	LTN1	0.0554742	0.258165	0.000266881		ENSG00000154874	0.27369	0.397893	4.96612e-08
ENSG00000268357.1	VN1R81P	0.0555065	0.115662	0.0373207		ENSG00000173262	0.273778	0.398057	2.70701e-08
ENSG00000253953.2	PCDHGB4	0.0556572	0.0268046	0.367073		ENSG00000183426	0.273962	0.645334	3.25621e-23
ENSG00000198855.6	FICD	0.0556596	0.150045	0.091171		ENSG00000160075	0.273993	0.182946	0.0159805
ENSG00000226383.6	LINC01876	0.0556938	0.064584	0.011069		ENSG00000077463	0.274004	0.276604	0.000122873
ENSG00000160097.16	FNDC5	0.0557118	0.0271722	0.723252		ENSG00000035664	0.274445	0.247828	0.000833802
ENSG00000277531.2	LLNLF-187D8.1	0.05574	0.0149746	0.588738		ENSG00000168411	0.274457	0.244736	0.00095027
ENSG00000100403.11	ZC3H7B	0.05574	0.0249405	0.488642		ENSG00000124839	0.274907	0.188076	0.0116541
ENSG00000101134.11	DOK5	0.0557725	0.0263498	0.638349		ENSG00000188883	0.274914	0.15879	0.0355207
ENSG00000163291.14	PAQR3	0.0558027	0.0902516	0.0077168		ENSG00000274248	0.27497	0.322265	1.52869e-05
ENSG00000204618.8	RNF39	0.0558235	0.14065	0.0565331		ENSG00000164107	0.275044	0.211412	0.00537705
ENSG00000250318.1	CTA-963H5.5	0.0559432	0.220074	7.34499e-08		ENSG00000267454	0.275046	0.551932	8.11956e-16
ENSG00000134779.14	TPGS2	0.0559961	0.112007	0.0755334		ENSG00000278133	0.275152	0.173035	0.021008
ENSG00000005483.20	KMT2E	0.0560105	0.116865	0.0142089		ENSG00000259723	0.275227	0.393118	5.49898e-08
ENSG00000272455.1	RP4-758J18.13	0.0560737	0.145637	0.0611473		ENSG00000117640	0.275241	0.31888	1.44984e-05
ENSG00000174912.7	METTL15P1	0.0561482	0.0816679	0.0100251		ENSG00000103126	0.275335	0.205524	0.00681212
ENSG00000224596.7	ZMIZ1-AS1	0.0561668	0.0748081	0.00112227		ENSG00000134463	0.275402	0.499304	9.90184e-13
ENSG00000123352.17	SPATS2	0.0561776	0.0440715	0.299876		ENSG00000224805	0.275417	0.290475	6.17397e-05
ENSG00000173825.6	TIGD3	0.0563949	0.0582463	0.0599515		ENSG00000172123	0.276046	0.271091	0.000262622
ENSG00000253678.1	RP11-981G7.3	0.0563992	0.305466	2.58415e-10		ENSG00000248441	0.276068	0.263487	0.000376652
ENSG00000064225.12	ST3GAL6	0.0564352	0.201607	0.00499344		ENSG00000170634	0.276191	0.232939	0.00142105
ENSG00000213672.7	NCKIPSD	0.0565648	0.262857	9.75663e-14		ENSG00000233974	0.276214	0.470162	8.57481e-12
ENSG00000236961.1	RP1-261G23.5	0.056583	0.121201	0.01614		ENSG00000249767	0.276283	0.221044	0.00371486
ENSG00000121766.15	ZCCHC17	0.0566235	0.0991909	0.000683814		ENSG00000257467	0.276524	0.154612	0.042714
ENSG00000170037.13	CNTROB	0.0566361	0.0910716	0.00947078		ENSG00000197162	0.276579	0.17607	0.021758
ENSG00000267325.1	LINC01415	0.0566528	0.0219567	0.397403		ENSG00000167461	0.277585	0.264507	0.000443928
ENSG00000125877.12	ITPA	0.0566741	0.287843	1.0192e-18		ENSG00000259940	0.277629	0.238785	0.00139453
ENSG00000275484.1	CTC-1337H24.4	0.0566867	0.178644	0.00233591		ENSG00000143149	0.277705	0.470131	2.587e-11
ENSG00000164695.4	CHMP4C	0.0566927	0.0734035	0.0132642		ENSG00000124678	0.27773	0.410488	1.3877e-08
ENSG00000263307.1	RP11-166B2.8	0.0567453	0.0300056	0.816977		ENSG00000135679	0.277785	0.228364	0.00224199
ENSG00000206344.7	HCG27	0.0568227	0.498588	1.05706e-26		ENSG00000143442	0.277917	0.396027	3.32737e-08
ENSG00000119801.12	YPEL5	0.0568297	0.0713328	0.192036		ENSG00000239272	0.277939	0.308116	2.97744e-05
ENSG00000137101.12	CD72	0.0568696	0.127085	0.0379437		ENSG00000251611	0.27866	0.184447	0.0154067
ENSG00000173209.22	AHSA2	0.0568917	0.552171	6.28616e-32		ENSG00000141376	0.27894	0.187579	0.0126691
ENSG00000104442.9	ARMC1	0.056908	0.127225	0.022701		ENSG00000138794	0.279332	0.347983	2.0313e-06
ENSG00000163689.19	C3orf67	0.0569558	0.033697	0.777635		ENSG00000138658	0.279341	0.577665	1.32691e-17
ENSG00000219201.4	RP11-181C21.4	0.0570584	0.0432861	0.0960753		ENSG00000176386	0.279356	0.366088	6.11147e-07
ENSG00000232398.1	TMPRSS11CP	0.0570645	0.038785	0.174916		ENSG00000134716	0.279564	0.386514	6.38934e-08
ENSG00000100884.9	CPNE6	0.0571365	0.0716747	0.764029		ENSG00000101004	0.279687	0.378578	2.76895e-07
ENSG00000143363.15	PRUNE1	0.0571423	0.277388	0.00273091		ENSG00000100068	0.279802	0.250071	0.000864117
ENSG00000226328.6	NUP50-AS1	0.0572534	0.0934512	0.00011959		ENSG00000114739	0.279984	0.177505	0.0187894
ENSG00000173846.12	PLK3	0.05735	0.0147158	0.734376		ENSG00000177082	0.280079	0.402643	9.38524e-09
ENSG00000254254.5	RP11-17A4.2	0.0573841	0.0482151	0.84218		ENSG00000137877	0.280197	0.547027	1.27116e-16
ENSG00000250131.1	RP11-130F10.1	0.0574661	0.077562	0.674015		ENSG00000170322	0.280347	0.418013	7.19109e-09
ENSG00000165105.9	RASEF	0.05751	0.0940962	0.0371245		ENSG00000065970	0.281147	0.223458	0.00321719
ENSG00000232748.3	RP11-196G11.6	0.0575337	0.100472	0.418977		ENSG00000164604	0.281231	0.287054	0.00012728
ENSG00000272459.1	RP11-1277A3.3	0.0575397	0.0742149	0.0677352		ENSG00000101751	0.281237	0.40622	1.09109e-08
ENSG00000156006.4	NAT2	0.057653	0.146518	0.00105716		ENSG00000002746	0.281393	0.197897	0.009255
ENSG00000279504.1	AD001527.4	0.0576669	0.212737	4.2483e-11		ENSG00000269958	0.281658	0.348425	1.43069e-06
ENSG00000117475.13	BLZF1	0.0577123	0.182055	0.0439666		ENSG00000204277	0.28186	0.414519	1.21037e-08
ENSG00000264083.1	RP11-227G15.9	0.0578022	0.171362	0.0253144		ENSG00000104331	0.282196	0.147834	0.0492861
ENSG00000109255.11	NMU	0.0578206	0.0653966	0.227549		ENSG00000198542	0.282219	0.233298	0.00202711
ENSG00000007341.18	ST7L	0.0578487	0.29794	9.69543e-12		ENSG00000184402	0.282251	0.279541	0.00014744
ENSG00000126226.21	PCID2	0.0578572	0.0874072	0.029244		ENSG00000110900	0.282264	0.236012	0.00177252
ENSG00000258725.1	PRC1-AS1	0.0579141	0.0698368	0.00434857		ENSG00000134871	0.282591	0.197366	0.00790398
ENSG00000237685.1	RP11-360O19.4	0.0579502	0.0656413	0.658777		ENSG00000111640	0.282786	0.152095	0.0473602
ENSG00000146574.15	CCZ1B	0.0579685	0.273814	1.20947e-10		ENSG00000185946	0.282791	0.305238	3.76028e-05
ENSG00000226067.6	LINC00623	0.0580691	0.335063	4.03064e-19		ENSG00000123815	0.282943	0.242138	0.00144474
ENSG00000146776.14	ATXN7L1	0.0581145	0.0160879	0.644337		ENSG00000181135	0.283001	0.154829	0.0424711
ENSG00000214367.7	HAUS3	0.0581447	0.0659304	0.146011		ENSG00000277022	0.283006	0.178354	0.0174413
ENSG00000273619.1	RP5-908M14.9	0.0582203	0.237325	2.08845e-06		ENSG00000248469	0.283139	0.31536	1.71732e-05
ENSG00000273391.1	RP11-634H22.1	0.0582989	0.0990582	0.0094087		ENSG00000234567	0.283368	0.217439	0.00286242
ENSG00000108509.20	CAMTA2	0.0583416	0.0725171	0.246624		ENSG00000260528	0.283701	0.559865	1.05264e-17
ENSG00000135632.11	SMYD5	0.0583906	0.153681	0.000420947		ENSG00000148399	0.284519	0.382572	1.69282e-07
ENSG00000072182.12	ASIC4	0.0584203	0.205554	0.0237318		ENSG00000119632	0.284542	0.524296	5.75285e-15
ENSG00000136011.14	STAB2	0.0585174	0.0277259	0.685928		ENSG00000161267	0.284552	0.218916	0.00349881
ENSG00000219200.11	RNASEK	0.0586217	0.102488	0.000718393		ENSG00000249931	0.284679	0.4101	1.55946e-08
ENSG00000142864.14	SERBP1	0.0587143	0.171958	0.00483937		ENSG00000149743	0.284864	0.166729	0.0219303
ENSG00000168256.17	NKIRAS2	0.0590304	0.0896815	0.000369055		ENSG00000158156	0.285245	0.290005	9.40495e-05
ENSG00000196236.12	XPNPEP3	0.0590593	0.0852337	0.870185		ENSG00000184160	0.285291	0.160221	0.0336995
ENSG00000197157.10	SND1	0.0591096	0.054391	0.287945		ENSG00000104983	0.285322	0.180564	0.0167098
ENSG00000145425.9	RPS3A	0.0591693	0.0895445	0.025681		ENSG00000215869	0.285347	0.230972	0.00180122
ENSG00000243335.9	KCTD7	0.059209	0.0973529	0.000511906		ENSG00000105989	0.285412	0.1501	0.045468
ENSG00000167528.12	ZNF641	0.0592343	0.14475	0.179637		ENSG00000131626	0.285623	0.430016	9.69577e-10
ENSG00000261087.1	KB-1460A1.5	0.0593	0.0132036	0.41451		ENSG00000278266	0.286383	0.195855	0.00909963
ENSG00000188730.4	VWC2	0.0593335	0.0261384	0.345672		ENSG00000112306	0.286506	0.177231	0.0196935
ENSG00000141371.12	C17orf64	0.059352	0.0790627	0.0463139		ENSG00000229358	0.286616	0.291548	8.0283e-05
ENSG00000259209.3	RP5-991G20.2	0.0593644	0.0659383	0.0143134		ENSG00000130803	0.286667	0.223552	0.00311088
ENSG00000005249.12	PRKAR2B	0.0594909	0.0187798	0.412796		ENSG00000181610	0.286892	0.148659	0.0408802
ENSG00000124813.20	RUNX2	0.0595196	0.104479	0.00224944		ENSG00000111058	0.287111	0.192838	0.0107782
ENSG00000270638.1	RP3-466P17.1	0.0595326	0.182617	0.00278353		ENSG00000230836	0.287236	0.721051	2.54781e-32
ENSG00000135677.10	GNS	0.0595928	0.0247182	0.788218		ENSG00000271828	0.287338	0.200303	0.00791279
ENSG00000160293.16	VAV2	0.0595944	0.0600338	0.00487234		ENSG00000256235	0.287373	0.232561	0.0017587
ENSG00000231246.1	RP5-965F6.2	0.0596235	0.0250049	0.824897		ENSG00000134575	0.28749	0.242561	0.00100969
ENSG00000101343.14	CRNKL1	0.0596768	0.0525544	0.221565		ENSG00000281920	0.287565	0.429253	2.11943e-09
ENSG00000261202.1	RP3-496C20.1	0.0597611	0.112762	0.0401994		ENSG00000100678	0.287654	0.241516	0.0011939
ENSG00000125869.9	LAMP5	0.0597968	0.0684739	0.455645		ENSG00000260719	0.287818	0.193499	0.0100964
ENSG00000272990.1	RP11-305K5.1	0.0598865	0.0996648	0.00358714		ENSG00000198131	0.287942	0.358006	5.96923e-07
ENSG00000169359.13	SLC33A1	0.0600054	0.0315215	0.939752		ENSG00000248278	0.287956	0.295973	4.4986e-05
ENSG00000143514.16	TP53BP2	0.0600157	0.110453	0.00222098		ENSG00000172296	0.288018	0.431699	1.93336e-09
ENSG00000172009.14	THOP1	0.0600215	0.08393	0.0730031		ENSG00000269486	0.288149	0.320903	1.00212e-05
ENSG00000109790.16	KLHL5	0.060065	0.0503716	0.00176132		ENSG00000213013	0.288253	0.179099	0.0187945
ENSG00000178773.14	CPNE7	0.060129	0.184011	0.00340567		ENSG00000243789	0.288363	0.510582	2.3674e-13
ENSG00000115423.18	DNAH6	0.0603435	0.366408	1.99958e-15		ENSG00000103257	0.289	0.170247	0.026048
ENSG00000225215.1	SMARCE1P1	0.0604607	0.212904	0.0490158		ENSG00000230183	0.289377	0.26093	0.000492583
ENSG00000104756.15	KCTD9	0.0604745	0.0439632	0.812054		ENSG00000173801	0.289942	0.251873	0.000703349
ENSG00000257093.6	KIAA1147	0.0605332	0.0561415	0.100198		ENSG00000123146	0.289964	0.325472	1.22096e-05
ENSG00000063046.17	EIF4B	0.0605683	0.0556498	0.00315224		ENSG00000260121	0.29006	0.281135	9.34431e-05
ENSG00000247627.2	MTND4P12	0.0606672	0.175075	0.00053915		ENSG00000247400	0.290168	0.21073	0.00470356
ENSG00000163823.3	CCR1	0.0607078	0.426237	0.0159843		ENSG00000058085	0.290174	0.164506	0.0298351
ENSG00000142599.17	RERE	0.0607341	0.19325	0.00263542		ENSG00000124126	0.290324	0.358794	5.92854e-07
ENSG00000233429.9	HOTAIRM1	0.0607661	0.279596	1.79355e-12		ENSG00000278292	0.29033	0.183595	0.0156368
ENSG00000161996.18	WDR90	0.0607906	0.331547	1.08228e-15		ENSG00000164509	0.290338	0.182792	0.0161996
ENSG00000173531.15	MST1	0.0608496	0.330948	0.000177611		ENSG00000229677	0.290517	0.227663	0.00215207
ENSG00000236297.1	RP11-175P19.2	0.0610074	0.0810245	0.666113		ENSG00000133739	0.291338	0.462327	1.33242e-11
ENSG00000205959.3	RP11-689P11.2	0.0610367	0.317257	3.71339e-10		ENSG00000103496	0.291729	0.156029	0.0395964
ENSG00000147408.14	CSGALNACT1	0.0610607	0.384582	1.34391e-17		ENSG00000185567	0.292041	0.324744	1.11738e-05
ENSG00000136867.10	SLC31A2	0.0611215	0.0749784	0.0135533		ENSG00000132749	0.292119	0.2705	0.000277466
ENSG00000132535.18	DLG4	0.0611236	0.0198952	0.15914		ENSG00000188321	0.292167	0.38751	7.77808e-08
ENSG00000100359.20	SGSM3	0.0611241	0.0837574	0.00302197		ENSG00000248165	0.292238	0.538268	3.20575e-16
ENSG00000168079.16	SCARA5	0.06113	0.0107515	0.0279427		ENSG00000254521	0.292461	0.587994	2.41576e-18
ENSG00000234949.2	AC104667.3	0.06117	0.281491	0.00599785		ENSG00000264577	0.292491	0.211094	0.00421748
ENSG00000177613.8	CSTF2T	0.06123	0.0385192	0.0449579		ENSG00000167645	0.292578	0.155144	0.0414162
ENSG00000264148.1	RP11-848P1.7	0.0613745	0.0946075	0.000398679		ENSG00000224189	0.292771	0.166785	0.0299007
ENSG00000213380.14	COG8	0.0614131	0.0255094	0.670776		ENSG00000229180	0.292917	0.232843	0.00189006
ENSG00000148700.14	ADD3	0.061451	0.0600822	0.166834		ENSG00000184983	0.293041	0.210101	0.00357919
ENSG00000112667.12	DNPH1	0.0614728	0.103916	0.00475047		ENSG00000035681	0.293233	0.270971	0.000286416
ENSG00000225190.10	PLEKHM1	0.0615326	0.105485	0.0130178		ENSG00000205643	0.293247	0.1676	0.0283928
ENSG00000134490.13	TMEM241	0.0617028	0.0817923	0.00830826		ENSG00000184508	0.293258	0.29019	7.30424e-05
ENSG00000063854.12	HAGH	0.0617735	0.329088	1.37118e-08		ENSG00000103740	0.293332	0.235648	0.00157068
ENSG00000266028.7	SRGAP2	0.0618048	0.0652536	0.92077		ENSG00000163002	0.293644	0.251006	0.000826071
ENSG00000124140.13	SLC12A5	0.0618737	0.179575	0.000927565		ENSG00000168005	0.293867	0.308456	3.3365e-05
ENSG00000261210.7	CLEC19A	0.0620409	0.154524	0.00319549		ENSG00000263843	0.29406	0.234397	0.00198982
ENSG00000231609.5	AC009501.4	0.062069	0.0523269	0.137427		ENSG00000272189	0.294295	0.153949	0.045026
ENSG00000145949.9	MYLK4	0.0620908	0.22728	0.00289381		ENSG00000279278	0.294369	0.564148	8.95801e-17
ENSG00000231394.1	RP11-310H4.3	0.0621315	0.0184507	0.592959		ENSG00000240038	0.294811	0.294647	6.66238e-05
ENSG00000197162.9	ZNF785	0.0624805	0.0575378	0.00513537		ENSG00000184635	0.295128	0.531236	6.19439e-15
ENSG00000237818.1	RPS3AP29	0.0625503	0.0255808	0.0692879		ENSG00000249859	0.295134	0.246447	0.00109089
ENSG00000136052.9	SLC41A2	0.0625943	0.0829719	0.00902259		ENSG00000038532	0.295363	0.232704	0.00151152
ENSG00000146453.12	PNLDC1	0.0626993	0.265453	1.96431e-05		ENSG00000230417	0.295425	0.353587	1.39646e-06
ENSG00000142327.12	RNPEPL1	0.0627736	0.0840319	0.219775		ENSG00000160323	0.295567	0.405676	1.94121e-08
ENSG00000168060.15	NAALADL1	0.0628155	0.0234439	0.866861		ENSG00000243708	0.295957	0.508643	1.82885e-13
ENSG00000079432.7	CIC	0.0628904	0.0245692	0.98807		ENSG00000110448	0.296335	0.308289	2.47937e-05
ENSG00000261572.1	RP11-384L8.1	0.0630154	0.0692048	0.0497657		ENSG00000169592	0.296337	0.541525	2.01628e-15
ENSG00000187164.19	SHTN1	0.0631454	0.0765759	0.0231715		ENSG00000228201	0.29637	0.201672	0.00675679
ENSG00000142949.16	PTPRF	0.06318	0.0126478	0.184716		ENSG00000225778	0.296427	0.330068	6.49624e-06
ENSG00000270696.1	RP11-342K6.1	0.0633307	0.405471	1.14539e-20		ENSG00000120910	0.296449	0.296798	7.39735e-05
ENSG00000227885.1	RP11-79N23.1	0.0633929	0.131514	0.00460889		ENSG00000281903	0.296544	0.227374	0.0019528
ENSG00000283267.1	CTB-16J4.1	0.0634347	0.116763	0.00106357		ENSG00000109519	0.297026	0.177334	0.0204352
ENSG00000103356.15	EARS2	0.0634874	0.12325	0.000121564		ENSG00000197056	0.297103	0.278759	0.000204117
ENSG00000122778.9	KIAA1549	0.063564	0.0207464	0.969726		ENSG00000100330	0.297487	0.27603	0.000229218
ENSG00000217648.1	RP1-95L4.4	0.0635834	0.0303046	0.206184		ENSG00000197444	0.297654	0.385902	9.80121e-08
ENSG00000105607.12	GCDH	0.0637074	0.170694	3.52166e-06		ENSG00000272129	0.297736	0.362661	3.82757e-07
ENSG00000141380.13	SS18	0.0637434	0.186011	0.000316071		ENSG00000083097	0.29776	0.362539	7.42749e-07
ENSG00000112299.7	VNN1	0.06381	0.248741	8.02661e-07		ENSG00000274213	0.297807	0.254021	0.000758246
ENSG00000168306.12	ACOX2	0.0638464	0.0981749	0.38161		ENSG00000122512	0.297809	0.574747	4.54311e-18
ENSG00000167088.10	SNRPD1	0.0639462	0.0458936	0.389445		ENSG00000118369	0.298093	0.293387	7.98911e-05
ENSG00000255517.6	CTD-3074O7.5	0.0640199	0.163672	0.00137223		ENSG00000284052	0.298194	0.244982	0.00103592
ENSG00000273258.1	RP11-394I13.3	0.0640476	0.050059	0.799328		ENSG00000160271	0.29834	0.238491	0.00152244
ENSG00000273230.1	RP11-1246C19.1	0.0640609	0.0358054	0.174918		ENSG00000249244	0.298424	0.267933	0.000320595
ENSG00000265519.1	CTD-3157E16.1	0.0640821	0.105954	2.36832e-05		ENSG00000197380	0.2986	0.20196	0.00784875
ENSG00000281183.1	NPTN-IT1	0.0640854	0.567563	2.53694e-09		ENSG00000275371	0.298621	0.302593	4.00823e-05
ENSG00000267197.1	CTC-429L19.3	0.0641009	0.111325	0.211116		ENSG00000100372	0.298739	0.232277	0.00142682
ENSG00000243960.1	RP11-552M11.4	0.0641089	0.0340518	0.83817		ENSG00000254290	0.298867	0.156261	0.03943
ENSG00000244256.3	RN7SL130P	0.0642409	0.032414	0.440071		ENSG00000196526	0.29895	0.254227	0.000507029
ENSG00000169926.10	KLF13	0.0643361	0.249161	7.43792e-05		ENSG00000263004	0.299148	0.311311	2.56449e-05
ENSG00000175348.10	TMEM9B	0.06437	0.0784769	0.0297059		ENSG00000183873	0.299181	0.158563	0.0346385
ENSG00000235681.1	AC008746.5	0.0645207	0.0969711	0.690861		ENSG00000204623	0.299249	0.192422	0.0117205
ENSG00000278928.1	RP11-481F24.3	0.0645224	0.0581892	0.536218		ENSG00000087085	0.299331	0.225873	0.00267031
ENSG00000244510.2	GS1-124K5.7	0.0646615	0.0402854	0.0420983		ENSG00000122359	0.299495	0.36158	5.15382e-07
ENSG00000170854.17	RIOX2	0.064719	0.22155	1.81203e-06		ENSG00000205482	0.299651	0.419144	1.16664e-09
ENSG00000260886.1	TAT-AS1	0.0648279	0.365893	6.43878e-10		ENSG00000135541	0.299863	0.529223	2.03805e-14
ENSG00000177030.16	DEAF1	0.0649697	0.0701899	0.196071		ENSG00000170631	0.300007	0.25048	0.000933461
ENSG00000226849.1	RP4-635E18.7	0.0650366	0.18646	2.22298e-05		ENSG00000144134	0.300229	0.546848	6.21824e-16
ENSG00000039139.9	DNAH5	0.0650428	0.194288	9.82745e-09		ENSG00000224183	0.300265	0.590138	1.50218e-19
ENSG00000106028.10	SSBP1	0.0651872	0.039101	0.389701		ENSG00000109163	0.300307	0.308374	3.68101e-05
ENSG00000257595.2	RP3-473L9.4	0.065248	0.293264	0.000253645		ENSG00000101745	0.300427	0.191075	0.00712511
ENSG00000004534.14	RBM6	0.0652936	0.457813	5.15824e-26		ENSG00000182247	0.300501	0.253608	0.000651339
ENSG00000119782.13	FKBP1B	0.0653493	0.0524276	0.0337046		ENSG00000138495	0.300511	0.185062	0.0131105
ENSG00000135823.13	STX6	0.0654177	0.0195949	0.822711		ENSG00000239899	0.300668	0.287343	6.87121e-05
ENSG00000144647.5	POMGNT2	0.0654401	0.0930909	0.965763		ENSG00000175509	0.300731	0.153129	0.041637
ENSG00000171109.18	MFN1	0.065706	0.192334	2.24454e-06		ENSG00000226329	0.300754	0.240161	0.00117973
ENSG00000133789.14	SWAP70	0.0657407	0.101256	0.000367563		ENSG00000185477	0.301014	0.313289	2.15764e-05
ENSG00000143375.14	CGN	0.0657466	0.0683861	0.0352733		ENSG00000272335	0.301143	0.335495	5.82242e-06
ENSG00000224452.1	RSL24D1P6	0.0657811	0.027645	0.188632		ENSG00000123685	0.301262	0.161942	0.0308886
ENSG00000223298.1	RNY3P8	0.0658348	0.0709237	0.257756		ENSG00000260693	0.301297	0.374755	1.10154e-07
ENSG00000223863.1	LINC01805	0.0658493	0.0291379	0.572128		ENSG00000064687	0.301425	0.183458	0.015137
ENSG00000215375.6	MYL5	0.0658766	0.296291	0.000166342		ENSG00000174130	0.301437	0.180144	0.0159272
ENSG00000109944.10	C11orf63	0.0658885	0.0721444	0.00487212		ENSG00000130592	0.301711	0.248709	0.00081522
ENSG00000257225.1	RP11-328C8.4	0.0659513	0.205475	5.07207e-10		ENSG00000213235	0.301768	0.219108	0.00289203
ENSG00000126746.17	ZNF384	0.06623	0.0577359	0.00121896		ENSG00000121289	0.301963	0.270541	0.000262678
ENSG00000230305.2	AC004980.9	0.06625	0.334066	3.60592e-16		ENSG00000179008	0.302126	0.311885	2.06843e-05
ENSG00000058085.14	LAMC2	0.066317	0.0980203	0.135898		ENSG00000162779	0.302583	0.465933	2.34379e-12
ENSG00000261367.1	RP11-455F5.4	0.0663329	0.0847748	0.0127215		ENSG00000108821	0.302881	0.170109	0.0259897
ENSG00000223704.1	LINC01422	0.0663567	0.0206907	0.019103		ENSG00000126215	0.303079	0.448825	1.65169e-10
ENSG00000258918.1	RP11-219E7.4	0.0663639	0.123981	0.146089		ENSG00000135108	0.3032	0.175269	0.0203754
ENSG00000246763.6	RGMB-AS1	0.0663983	0.184777	6.93819e-08		ENSG00000234336	0.303248	0.168755	0.0263534
ENSG00000151148.13	UBE3B	0.0664216	0.293751	0.000103856		ENSG00000134121	0.303256	0.204669	0.0047472
ENSG00000112273.6	HDGFL1	0.0664241	0.0193161	0.104653		ENSG00000105497	0.303568	0.304646	2.58954e-05
ENSG00000101350.7	KIF3B	0.0664707	0.0324311	0.853965		ENSG00000177683	0.303817	0.430993	1.5268e-09
ENSG00000106333.12	PCOLCE	0.0664788	0.112369	0.0844348		ENSG00000180626	0.304244	0.242102	0.00133853
[truncated: 11,500 more rows]

## Sheet: Supp.Data_4
Supplementary Data 4. Lung cancer association results for genes identified from transTF-TWAS (Left) and PUMICE (Right)
[truncated: 12,375 more rows]

[truncated: 15 more sheets: Supp.Data_5, Supp.Data_6, Supp.Data_7, Supp.Data_8, Supp.Data_9, Supp.Data_10, Supp.Data_11, Supp.Data_12, Supp.Data_13, Supp.Data_14, Supp.Data_15, Supp.Data_16, Supp.Data_17, Supp.Data_18, Supp.Data_19]
